# Supplementary material for: Comparative phenotypic and transcriptomic analysis of Victoria and flame seedless grape cultivars during berry ripening
Source: FEBS Open Bio. 2020 Nov 4;10(12):2616–30. doi: 10.1002/2211-5463.12996 (PMC7714085; doi:10.1002/2211-5463.12996)
Supplement: Supplementary file 2 — Table S4. A list of 40 common carbohydrate genes in VT and FS, at maturity. [file FEB4-10-2616-s002.xlsx]

## Sheet: 40 genes_carbonhydrate
#ID	eggNOG_class_annotation
VIT_04s0210g00060	Protein STRICTOSIDINE SYNTHASE-LIKE 5
VIT_04s0210g00040	DNA excision repair protein CSB
VIT_08s0040g01610	P-loop NTPase domain-containing protein LPA1 homolog 2
VIT_00s0268g00020	Purple acid phosphatase 15
VIT_07s0005g01030	Cellulose synthase-like protein D5
VIT_06s0061g00730	Aquaporin TIP1-3
VIT_13s0019g01250	Probable inactive purple acid phosphatase 24
VIT_08s0007g02190	Chlorophyll a-b binding protein CP29.2, chloroplastic
VIT_09s0002g02320	Beta-fructofuranosidase, insoluble isoenzyme CWINV1
VIT_00s0125g00280	Photosystem I reaction center subunit III
VIT_00s0265g00010	Probable 2-carboxy-D-arabinitol-1-phosphatase
VIT_10s0003g03090	Uncharacterized protein At2g34460, chloroplastic
VIT_02s0012g00620	Phosphoacetylglucosamine mutase
VIT_16s0022g00670	Beta-fructofuranosidase, soluble isoenzyme I
VIT_14s0066g01850	Peroxidase 31
VIT_04s0023g00410	Pyruvate kinase isozyme A, chloroplastic
VIT_13s0067g00220	Aquaporin PIP1-6
VIT_07s0005g00390	Beta-glucosidase 11
VIT_13s0019g00240	Beta-glucuronosyltransferase GlcAT14B
VIT_10s0003g01640	No result
VIT_02s0154g00110	Probable trehalose-phosphate phosphatase F
VIT_03s0088g00410	Pyruvate kinase isozyme A, chloroplastic
VIT_05s0062g00250	Xyloglucan endotransglucosylase/hydrolase 2
VIT_19s0027g00200	Photosystem II 10 kDa polypeptide, chloroplastic
VIT_06s0009g00810	Lysosomal beta glucosidase
VIT_12s0055g00810	Peroxidase 43
VIT_17s0000g08200	No result
VIT_09s0002g04020	Aquaporin TIP2-1
VIT_05s0051g00070	7-hydroxymethyl chlorophyll a reductase, chloroplastic
VIT_08s0007g07600	Pyruvate kinase, cytosolic isozyme
VIT_02s0033g00240	Scopoletin glucosyltransferase
VIT_17s0000g07070	UDP-glycosyltransferase 83A1
VIT_18s0001g05990	7-deoxyloganetin glucosyltransferase
Grape_newGene_1837	No result
VIT_16s0039g02230	Anthocyanidin 3-O-glucosyltransferase UFGT
VIT_02s0033g00180	Scopoletin glucosyltransferase
VIT_18s0001g06060	7-deoxyloganetin glucosyltransferase
VIT_07s0151g00540	UDP-glycosyltransferase 74E1
VIT_17s0000g07030	UDP-glycosyltransferase 83A1
Grape_newGene_3026	No result
