# Supplementary material for: Comparative phenotypic and transcriptomic analysis of Victoria and flame seedless grape cultivars during berry ripening
Source: FEBS Open Bio. 2020 Nov 4;10(12):2616–30. doi: 10.1002/2211-5463.12996 (PMC7714085; doi:10.1002/2211-5463.12996)
Supplement: Supplementary file 3 — Data S1. Gene Annotation data of 40DPA, 50DPA, 60DPA and 80DPA grape berry developmental stages. [file FEB4-10-2616-s003.xlsx]

## Sheet: Manuscript Biodata
Manuscript Title	COMPARATIVE PHENOTYPIC AND TRANSCRIPTOMIC ANALYSIS OF VICTORIA AND FLAME SEEDLESS GRAPE CULTIVARS DURING BERRY RIPENING
Authors	Haixia Zhong1,2, Fuchun Zhang2, Mingqi Pan2,*, Xinyu Wu2, ,Tianming He1,*
Affiliations	1 College of Forestry and Horticulture, Xinjiang Agricultural University; zhonghaixia1988@126.com, hetianming@eyou.com
	2 Institute of Horticulture Crops, Xinjiang Academy of Agricultural Sciences, Urumqi, Xinjiang; zhonghaixia1988@126.com, 30395761@qq.com, panmq3399@sohu.com., 454691627@qq.com
Corresponding Author email	Correspondence: hetianming@eyou.com; (T.H.)
Data Type	SUPPLEMENTARY DATA 1: Gene Annotation data of 40DPA, 50DPA, 60DPA and 80DPA grape berry developmental stages.

## Sheet: VT 40DPA vs FS 40DPA Annotation
#ID	T01_Count	T02_Count	T03_Count	T07_Count	T08_Count	T09_Count	T01_FPKM	T02_FPKM	T03_FPKM	T07_FPKM	T08_FPKM	T09_FPKM	FDR	log2FC	regulated	COG_class	COG_class_annotation	GO_annotation	KEGG_annotation	KEGG_pathway_annotation	KOG_class	KOG_class_annotation	Pfam_annotation	Swiss-Prot_annotation	eggNOG_class	eggNOG_class_annotation	NR_annotation
Grape_newGene_2999	15	12	7	220	84	56	0.572288	0.369479	0.286452	2.11469	2.42768	2.01213	0.000382537	2.32745	up	--	--	Molecular Function: nucleotide binding (GO:0000166);; Molecular Function: nucleoside-triphosphatase activity (GO:0017111);;	--	--	[R]	General function prediction only	--	--	C	Energy production and conversion	unnamed protein product [Vitis vinifera]
VIT_12s0028g01390	646	725	846	1020	287	257	42.1019	42.8102	62.1331	16.9896	14.863	15.9185	0.000185707	-1.68465	down	[O]	Posttranslational modification, protein turnover, chaperones	Cellular Component: peroxisome (GO:0005777);; Biological Process: protein folding (GO:0006457);; Biological Process: hyperosmotic response (GO:0006972);; Biological Process: response to heat (GO:0009408);; Biological Process: response to high light intensity (GO:0009644);; Biological Process: photorespiration (GO:0009853);; Biological Process: starch biosynthetic process (GO:0019252);; Biological…	K13993|0|vvi:100267696|uncharacterized LOC100267696; K13993 HSP20 family protein (A)	Protein processing in endoplasmic reticulum (ko04141)	[O]	Posttranslational modification, protein turnover, chaperones	Hsp20/alpha crystallin family	17.3 kDa class II heat shock protein OS=Solanum peruvianum (Peruvian tomato) PE=1 SV=1	O	Posttranslational modification, protein turnover, chaperones	PREDICTED: uncharacterized protein LOC100267696 [Vitis vinifera]
VIT_02s0025g03660	388	492	446	753	265	140	16.6139	18.282	21.1625	7.57203	8.13356	5.39842	1.51727e-05	-1.3826	down	[IQ]	Lipid transport and metabolism;; Secondary metabolites biosynthesis, transport and catabolism	Cellular Component: mitochondrion (GO:0005739);; Cellular Component: cytosol (GO:0005829);; Molecular Function: o-succinylbenzoate-CoA ligase activity (GO:0008756);; Cellular Component: plasmodesma (GO:0009506);; Cellular Component: chloroplast stroma (GO:0009570);; Biological Process: phenylpropanoid metabolic process (GO:0009698);; Biological Process: positive regulation of seed germination (GO…	--	--	[I]	Lipid transport and metabolism	AMP-binding enzyme;; AMP-binding enzyme C-terminal domain	4-coumarate--CoA ligase-like 10 GN=T2J13.170 OS=Arabidopsis thaliana (Mouse-ear cress) PE=2 SV=1	I	Lipid transport and metabolism	PREDICTED: putative peroxisomal-coenzyme A synthetase [Vitis vinifera]
VIT_12s0035g01610	36	35	34	0	0	0	0.856244	0.738748	0.940855	0	0	0	1.00172e-13	#NAME?	down	--	--	Molecular Function: protein binding (GO:0005515);; Molecular Function: ATP binding (GO:0005524);; Biological Process: defense response (GO:0006952);; Biological Process: cell communication (GO:0007154);; Biological Process: post-embryonic development (GO:0009791);; Biological Process: response to organic substance (GO:0010033);; Cellular Component: membrane (GO:0016020);; Molecular Function: nucl…	--	--	[T]	Signal transduction mechanisms	Leucine rich repeat;; Leucine Rich repeats (2 copies);; Leucine Rich Repeat;; Leucine rich repeat	Disease resistance protein At4g27190 GN=At4g27190 OS=Arabidopsis thaliana (Mouse-ear cress) PE=2 SV=1	T	Signal transduction mechanisms	unnamed protein product [Vitis vinifera]
VIT_00s0194g00070	145	137	72	120	35	35	3.65905	3.36022	2.13561	0.751606	0.62132	0.791781	0.000149104	-1.98816	down	--	--	Molecular Function: protein binding (GO:0005515);; Cellular Component: intracellular (GO:0005622);; Cellular Component: nucleus (GO:0005634);; Cellular Component: plasma membrane (GO:0005886);; Biological Process: response to osmotic stress (GO:0006970);; Biological Process: organelle organization (GO:0006996);; Biological Process: circadian rhythm (GO:0007623);; Molecular Function: zinc ion bind…	--	--	--	--	CCT motif;; B-box zinc finger	Zinc finger protein CONSTANS-LIKE 9 GN=COL9 OS=Arabidopsis thaliana (Mouse-ear cress) PE=2 SV=1	R	General function prediction only	PREDICTED: zinc finger protein CONSTANS-LIKE 10 [Vitis vinifera]
VIT_07s0005g04680	11	7	2	805	311	271	0.554768	0.36115	0.054604	9.14693	10.749	11.1381	1.05097e-26	5.13086	up	[V]	Defense mechanisms	Biological Process: microtubule cytoskeleton organization (GO:0000226);; Cellular Component: plant-type vacuole (GO:0000325);; Biological Process: cytokinesis by cell plate formation (GO:0000911);; Molecular Function: protein binding (GO:0005515);; Molecular Function: ATP binding (GO:0005524);; Cellular Component: nucleus (GO:0005634);; Cellular Component: mitochondrion (GO:0005739);; Cellular Co…	--	--	[Q]	Secondary metabolites biosynthesis, transport and catabolism	ABC transporter;; AAA domain;; 50S ribosome-binding GTPase	ABC transporter C family member 5 GN=F20D22.11 OS=Arabidopsis thaliana (Mouse-ear cress) PE=2 SV=2	V	Defense mechanisms	unnamed protein product [Vitis vinifera]
VIT_17s0000g08080	230	237	324	247	185	81	5.99039	5.68652	9.73502	1.55866	3.56753	1.92321	0.00883549	-1.56594	down	--	--	Cellular Component: ubiquitin ligase complex (GO:0000151);; Molecular Function: ubiquitin-protein transferase activity (GO:0004842);; Molecular Function: protein binding (GO:0005515);; Molecular Function: ATP binding (GO:0005524);; Biological Process: signal transduction (GO:0007165);; Biological Process: plant-type hypersensitive response (GO:0009626);; Biological Process: response to abiotic st…	--	--	[S]	Function unknown	U-box domain;; Armadillo/beta-catenin-like repeat;; Zinc-finger of the MIZ type in Nse subunit;; V-ATPase subunit H	U-box domain-containing protein 19 GN=PUB19 OS=Arabidopsis thaliana (Mouse-ear cress) PE=2 SV=1	S	Function unknown	PREDICTED: U-box domain-containing protein 19-like [Vitis vinifera]
VIT_14s0081g00100	238	215	202	326	135	94	8.47947	7.41795	8.40954	2.97194	3.76843	3.17388	0.000881042	-1.29956	down	--	--	--	--	--	--	--	--	--	--	--	unnamed protein product [Vitis vinifera]
VIT_18s0001g03260	35	69	42	416	221	131	0.590701	1.11441	0.775905	1.57876	2.67833	1.97026	0.00473525	1.41955	up	[S]	Function unknown	Molecular Function: protein binding (GO:0005515);; Biological Process: defense response (GO:0006952);; Cellular Component: plasmodesma (GO:0009506);; Cellular Component: chloroplast (GO:0009507);; Biological Process: tissue development (GO:0009888);; Biological Process: cellular component organization (GO:0016043);; Biological Process: response to chemical (GO:0042221);; Biological Process: prima…	--	--	--	--	TIR domain;; NB-ARC domain;; Leucine rich repeat;; Leucine Rich repeats (2 copies);; Leucine Rich Repeat;; TIR domain;; Leucine Rich Repeat;; Leucine rich repeat	TMV resistance protein N GN=N OS=Nicotiana glutinosa (Tobacco) PE=1 SV=1	R	General function prediction only	unnamed protein product [Vitis vinifera]
VIT_04s0023g03570	485	556	345	606	237	242	9.41592	10.4113	8.07632	3.31359	5.0813	4.83555	1.58436e-06	-1.32488	down	--	--	Cellular Component: cytoplasm (GO:0005737);; Cellular Component: plasma membrane (GO:0005886);; Biological Process: protein targeting to membrane (GO:0006612);; Biological Process: oligopeptide transport (GO:0006857);; Biological Process: nucleotide transport (GO:0006862);; Biological Process: ER to Golgi vesicle-mediated transport (GO:0006888);; Biological Process: membrane fusion (GO:0006944);;…	--	--	[T]	Signal transduction mechanisms	OPT oligopeptide transporter protein;; NOL1/NOP2/sun family	Oligopeptide transporter 7 GN=OPT7 OS=Arabidopsis thaliana (Mouse-ear cress) PE=2 SV=1	P	Inorganic ion transport and metabolism	PREDICTED: oligopeptide transporter 7-like [Vitis vinifera]
VIT_19s0093g00400	352	407	366	377	144	101	24.4951	27.7079	30.7804	6.29721	7.42143	6.42032	3.92664e-09	-1.94857	down	[O]	Posttranslational modification, protein turnover, chaperones	Biological Process: maltose metabolic process (GO:0000023);; Molecular Function: glutathione transferase activity (GO:0004364);; Cellular Component: nucleus (GO:0005634);; Cellular Component: vacuolar membrane (GO:0005774);; Cellular Component: Golgi apparatus (GO:0005794);; Cellular Component: cytosol (GO:0005829);; Cellular Component: plasma membrane (GO:0005886);; Biological Process: gluconeog…	K00799|1.1454e-160|vvi:100254975|probable glutathione S-transferase parA; K00799 glutathione S-transferase [EC:2.5.1.18] (A)	Glutathione metabolism (ko00480)	[O]	Posttranslational modification, protein turnover, chaperones	Glutathione S-transferase, N-terminal domain;; Glutathione S-transferase, C-terminal domain;; Glutathione S-transferase, N-terminal domain;; Glutathione S-transferase, N-terminal domain;; Glutathione S-transferase, C-terminal domain	Probable glutathione S-transferase parA GN=PARA OS=Nicotiana tabacum (Common tobacco) PE=2 SV=1	O	Posttranslational modification, protein turnover, chaperones	PREDICTED: probable glutathione S-transferase parA [Vitis vinifera]
VIT_01s0010g01170	136	152	133	106	56	31	13.4435	14.1859	15.5174	2.62119	4.26647	2.79892	9.84521e-06	-2.13279	down	[S]	Function unknown	Biological Process: maltose metabolic process (GO:0000023);; Biological Process: pentose-phosphate shunt (GO:0006098);; Cellular Component: chloroplast thylakoid membrane (GO:0009535);; Biological Process: leaf morphogenesis (GO:0009965);; Biological Process: thylakoid membrane organization (GO:0010027);; Biological Process: cytochrome b6f complex assembly (GO:0010190);; Biological Process: starc…	K02221|4.33864e-146|vvi:100244373|uncharacterized LOC100244373; K02221 YggT family protein (A)	--	--	--	YGGT family	Uncharacterized protein ycf19 GN=ycf19 OS=Guillardia theta (Cryptomonas phi) PE=3 SV=1	S	Function unknown	PREDICTED: uncharacterized protein LOC100244373 [Vitis vinifera]
VIT_01s0150g00300	22	38	48	6	4	0	0.629106	1.07238	1.68812	0.0503026	0.0669677	0	0.000158796	-4.63065	down	--	--	Biological Process: MAPK cascade (GO:0000165);; Biological Process: response to molecule of bacterial origin (GO:0002237);; Biological Process: respiratory burst involved in defense response (GO:0002679);; Cellular Component: nucleus (GO:0005634);; Biological Process: regulation of transcription, DNA-templated (GO:0006355);; Biological Process: protein targeting to membrane (GO:0006612);; Biologi…	K14487|0|vvi:100248869|indole-3-acetic acid-amido synthetase GH3.17-like; K14487 auxin responsive GH3 gene family (A)	Plant hormone signal transduction (ko04075)	--	--	GH3 auxin-responsive promoter	Indole-3-acetic acid-amido synthetase GH3.17 OS=Arabidopsis thaliana (Mouse-ear cress) PE=1 SV=1	R	General function prediction only	PREDICTED: indole-3-acetic acid-amido synthetase GH3.17-like [Vitis vinifera]
VIT_01s0026g02520	528	652	582	614	270	227	46.7746	51.0352	57.6234	12.6849	16.9904	17.535	4.68177e-10	-1.65965	down	[J]	Translation, ribosomal structure and biogenesis	Molecular Function: RNA binding (GO:0003723);; Cellular Component: extracellular space (GO:0005615);; Cellular Component: cell wall (GO:0005618);; Cellular Component: vacuole (GO:0005773);; Cellular Component: endoplasmic reticulum (GO:0005783);; Cellular Component: plasma membrane (GO:0005886);; Biological Process: aging (GO:0007568);; Biological Process: response to wounding (GO:0009611);; Biol…	K01166|5.8144e-168|vvi:100249919|extracellular ribonuclease LE; K01166 ribonuclease T2 [EC:3.1.27.1] (A)	--	[A]	RNA processing and modification	Ribonuclease T2 family	Extracellular ribonuclease LE (Precursor) OS=Solanum lycopersicum (Tomato) PE=1 SV=2	A	RNA processing and modification	PREDICTED: extracellular ribonuclease LE [Vitis vinifera]
VIT_11s0016g03220	55	34	44	1445	479	552	0.906303	0.678053	1.09154	6.1285	6.10807	8.64743	2.4461e-15	3.17846	up	--	--	Biological Process: immune system process (GO:0002376);; Molecular Function: RNA-directed RNA polymerase activity (GO:0003968);; Biological Process: RNA processing (GO:0006396);; Biological Process: defense response (GO:0006952);; Biological Process: cell communication (GO:0007154);; Biological Process: biosynthetic process (GO:0009058);; Biological Process: response to xenobiotic stimulus (GO:00…	K11699|0|vvi:100260997|probable RNA-dependent RNA polymerase 5; K11699 RNA-dependent RNA polymerase [EC:2.7.7.48] (A)	--	[A]	RNA processing and modification	RNA dependent RNA polymerase	Probable RNA-dependent RNA polymerase 5 GN=F6F22.4 OS=Arabidopsis thaliana (Mouse-ear cress) PE=2 SV=2	A	RNA processing and modification	unnamed protein product [Vitis vinifera]
VIT_18s0001g01110	190	192	198	174	172	49	6.83659	6.92668	9.01942	1.53171	4.62096	1.76482	0.000936437	-1.43695	down	[HC]	Coenzyme transport and metabolism;; Energy production and conversion	Molecular Function: monooxygenase activity (GO:0004497);; Biological Process: response to stress (GO:0006950);; Cellular Component: chloroplast (GO:0009507);; Biological Process: response to abiotic stimulus (GO:0009628);; Molecular Function: oxidoreductase activity (GO:0016491);; Biological Process: cellular metabolic process (GO:0044237);; Biological Process: single-organism metabolic process (…	--	--	[CR]	Energy production and conversion;; General function prediction only	FAD binding domain;; Lycopene cyclase protein;; FAD dependent oxidoreductase;; FAD binding domain	Zeaxanthin epoxidase, chloroplastic (Precursor) GN=At5g67030 OS=Arabidopsis thaliana (Mouse-ear cress) PE=1 SV=1	C	Energy production and conversion	PREDICTED: 3-hydroxybenzoate 6-hydroxylase 1-like [Vitis vinifera]
VIT_07s0031g02210	11554	12387	17015	13504	6940	6691	377.309	381.529	682.255	129.269	202.595	201.79	0.00906604	-1.5184	down	--	--	--	--	--	--	--	--	--	--	--	unnamed protein product [Vitis vinifera]
VIT_03s0063g01920	5	14	5	131	34	51	0.159715	0.480361	0.210763	1.0267	0.82947	1.50604	0.00336007	2.16028	up	--	--	Molecular Function: catalytic activity (GO:0003824);; Biological Process: post-embryonic development (GO:0009791);; Cellular Component: intracellular membrane-bounded organelle (GO:0043231);; Cellular Component: cytoplasmic part (GO:0044444);; Biological Process: single-organism developmental process (GO:0044767);; Biological Process: reproductive structure development (GO:0048608);;	--	--	[R]	General function prediction only	PPR repeat family;; PPR repeat;; PPR repeat;; Pentatricopeptide repeat domain	Pentatricopeptide repeat-containing protein At2g15980 GN=At2g15980 OS=Arabidopsis thaliana (Mouse-ear cress) PE=2 SV=1	R	General function prediction only	PREDICTED: pentatricopeptide repeat-containing protein At2g15980-like [Vitis vinifera]
VIT_08s0007g00180	796	833	813	6815	1861	2120	33.0811	32.0385	39.2214	74.0307	60.2888	84.2113	1.82717e-05	1.02574	up	--	--	Molecular Function: DNA binding (GO:0003677);; Molecular Function: sequence-specific DNA binding transcription factor activity (GO:0003700);; Cellular Component: nucleus (GO:0005634);; Biological Process: regulation of transcription, DNA-templated (GO:0006355);; Biological Process: purine nucleobase transport (GO:0006863);; Biological Process: pattern specification process (GO:0007389);; Biologic…	--	--	--	--	Dof domain, zinc finger	Dof zinc finger protein DOF5.1 GN=DOF5.1 OS=Arabidopsis thaliana (Mouse-ear cress) PE=2 SV=1	R	General function prediction only	PREDICTED: dof zinc finger protein DOF5.1-like [Vitis vinifera]
VIT_10s0003g02680	409	538	310	451	170	148	5.9954	7.7878	5.43409	1.58974	1.87194	1.96168	9.39944e-09	-1.73327	down	[T]	Signal transduction mechanisms	Molecular Function: phosphorelay sensor kinase activity (GO:0000155);; Biological Process: phosphorelay signal transduction system (GO:0000160);; Molecular Function: ATP binding (GO:0005524);; Cellular Component: cytosol (GO:0005829);; Cellular Component: plasma membrane (GO:0005886);; Biological Process: chromatin organization (GO:0006325);; Biological Process: methylation-dependent chromatin si…	K12123|0|vvi:100264019|PHYE; phytochrome E; K12123 phytochrome E (A)	--	--	--	Phytochrome region;; PAS fold;; GAF domain;; PAS fold;; PAS domain;; Histidine kinase-, DNA gyrase B-, and HSP90-like ATPase;; His Kinase A (phospho-acceptor) domain;; PAS fold	Phytochrome E GN=PHYE OS=Ipomoea nil (Japanese morning glory) PE=2 SV=1	K	Transcription	PREDICTED: phytochrome E [Vitis vinifera]
VIT_17s0119g00110	153	156	193	78	54	24	10.9317	10.1689	16.0932	1.26434	2.72716	1.49163	1.37257e-07	-2.64774	down	--	--	Molecular Function: protein binding (GO:0005515);; Cellular Component: cytosol (GO:0005829);; Biological Process: transport (GO:0006810);; Cellular Component: chloroplast (GO:0009507);; Biological Process: trichome differentiation (GO:0010026);; Biological Process: heat acclimation (GO:0010286);; Biological Process: regulation of epidermal cell division (GO:0010482);; Biological Process: root hai…	--	--	--	--	GRAM domain	GEM-like protein 4 GN=At5g08350 OS=Arabidopsis thaliana (Mouse-ear cress) PE=2 SV=1	S	Function unknown	PREDICTED: GEM-like protein 4-like isoform 1 [Vitis vinifera]
VIT_00s0975g00020	89	75	68	31	35	8	9.86515	8.30234	10.1236	0.675427	3.21885	0.818203	1.67307e-05	-2.49914	down	--	--	Cellular Component: mitochondrion (GO:0005739);; Cellular Component: endoplasmic reticulum (GO:0005783);; Cellular Component: Golgi apparatus (GO:0005794);; Cellular Component: plasma membrane (GO:0005886);; Biological Process: purine nucleobase transport (GO:0006863);; Cellular Component: chloroplast (GO:0009507);; Biological Process: plant-type primary cell wall biogenesis (GO:0009833);; Biolog…	--	--	--	--	Cellulose synthase	Cellulose synthase-like protein E6 GN=P0556A05.32 OS=Oryza sativa subsp. japonica (Rice) PE=2 SV=1	S	Function unknown	unnamed protein product [Vitis vinifera]
VIT_06s0004g01650	598	494	382	468	333	218	11.2607	8.93011	8.57178	2.11523	4.69746	3.71946	5.16205e-06	-1.38089	down	[S]	Function unknown	Molecular Function: catalytic activity (GO:0003824);; Cellular Component: extracellular region (GO:0005576);; Cellular Component: vacuole (GO:0005773);; Biological Process: metabolic process (GO:0008152);; Cellular Component: plant-type cell wall (GO:0009505);;	K09955|0|vvi:100250068|uncharacterized LOC100250068; K09955 hypothetical protein (A)	--	--	--	Putative glycosyl hydrolase of unknown function (DUF1680)	--	R	General function prediction only	PREDICTED: uncharacterized protein LOC100250068 [Vitis vinifera]
VIT_06s0004g05740	408	446	431	573	381	229	15.1357	14.9752	18.2941	5.17337	10.3772	7.85266	0.000161247	-1.02698	down	--	--	--	--	--	--	--	--	--	S	Function unknown	PREDICTED: uncharacterized protein LOC100265575 [Vitis vinifera]
VIT_12s0059g02740	1290	1187	613	9731	3491	2490	7.44028	6.77575	4.31891	13.51	15.0932	13.058	2.81538e-10	1.26253	up	[R]	General function prediction only	Molecular Function: protein binding (GO:0005515);; Cellular Component: nucleus (GO:0005634);; Biological Process: regulation of gene expression by genetic imprinting (GO:0006349);; Biological Process: response to stress (GO:0006950);; Biological Process: response to absence of light (GO:0009646);; Biological Process: vegetative to reproductive phase transition of meristem (GO:0010228);; Biologica…	--	--	[BK]	Chromatin structure and dynamics;; Transcription	SET domain;; Domain of unknown function (DUF4339)	Probable histone-lysine N-methyltransferase ATXR3 OS=Arabidopsis thaliana (Mouse-ear cress) PE=2 SV=2	BK	Chromatin structure and dynamics;; Transcription	PREDICTED: probable histone-lysine N-methyltransferase ATXR3-like [Vitis vinifera]
VIT_06s0004g06660	851	795	535	949	301	154	19.9911	18.1448	15.4854	5.3975	5.33652	3.36659	5.04642e-10	-1.85026	down	--	--	Biological Process: MAPK cascade (GO:0000165);; Molecular Function: phosphatidylinositol phospholipase C activity (GO:0004435);; Molecular Function: signal transducer activity (GO:0004871);; Molecular Function: calcium ion binding (GO:0005509);; Cellular Component: nucleus (GO:0005634);; Cellular Component: plasma membrane (GO:0005886);; Biological Process: regulation of transcription, DNA-templa…	K05857|0|vvi:100255373|phosphoinositide phospholipase C 4-like; K05857 phosphatidylinositol phospholipase C, delta [EC:3.1.4.11] (A)	Inositol phosphate metabolism (ko00562);; Phosphatidylinositol signaling system (ko04070)	[T]	Signal transduction mechanisms	Phosphatidylinositol-specific phospholipase C, X domain;; Phosphatidylinositol-specific phospholipase C, Y domain;; C2 domain;; Phosphoinositide-specific phospholipase C, efhand-like	Phosphoinositide phospholipase C 4 GN=MZN1.19 OS=Arabidopsis thaliana (Mouse-ear cress) PE=2 SV=2	I	Lipid transport and metabolism	PREDICTED: phosphoinositide phospholipase C 4-like isoform 1 [Vitis vinifera]
VIT_04s0008g04710	86	75	34	38	1	1	3.4339	2.86216	1.58244	0.351861	0.00249591	0.000347878	5.94044e-05	-4.11208	down	--	--	Biological Process: very long-chain fatty acid metabolic process (GO:0000038);; Biological Process: sulfur amino acid metabolic process (GO:0000096);; Biological Process: polysaccharide biosynthetic process (GO:0000271);; Cellular Component: extracellular region (GO:0005576);; Cellular Component: nucleus (GO:0005634);; Cellular Component: endoplasmic reticulum (GO:0005783);; Biological Process: a…	K15397|0|vvi:100259490|3-ketoacyl-CoA synthase 11; K15397 3-ketoacyl-CoA synthase [EC:2.3.1.199] (A)	Fatty acid elongation (ko00062)	--	--	FAE1/Type III polyketide synthase-like protein;; 3-Oxoacyl-[acyl-carrier-protein (ACP)] synthase III C terminal;; Chalcone and stilbene synthases, C-terminal domain;; Chalcone and stilbene synthases, N-terminal domain	3-ketoacyl-CoA synthase 11 GN=KCS11 OS=Arabidopsis thaliana (Mouse-ear cress) PE=2 SV=1	I	Lipid transport and metabolism	PREDICTED: 3-ketoacyl-CoA synthase 11 [Vitis vinifera]
VIT_18s0122g01220	901	1016	684	7008	2465	2660	14.2383	13.9727	11.0563	27.4386	27.1207	35.7457	3.55683e-05	1.21645	up	[BK]	Chromatin structure and dynamics;; Transcription	Cellular Component: histone acetyltransferase complex (GO:0000123);; Biological Process: RNA splicing, via endonucleolytic cleavage and ligation (GO:0000394);; Biological Process: mRNA splicing, via spliceosome (GO:0000398);; Molecular Function: DNA binding (GO:0003677);; Molecular Function: protein binding (GO:0005515);; Biological Process: transcription from RNA polymerase II promoter (GO:00063…	K11723|0|vvi:100244510|uncharacterized LOC100244510; K11723 bromodomain-containing protein 7/9 (A)	--	[R]	General function prediction only	Bromodomain	Transcription factor GTE2 GN=GTE2 OS=Arabidopsis thaliana (Mouse-ear cress) PE=2 SV=2	R	General function prediction only	unnamed protein product [Vitis vinifera]
VIT_19s0014g01350	23053	23577	19687	24833	9398	10576	1498.84	1393.04	1460.55	389.661	448.724	621.474	1.3824e-09	-1.54046	down	--	--	--	--	--	--	--	Protein of unknown function (DUF640)	--	S	Function unknown	PREDICTED: uncharacterized protein LOC100257253 [Vitis vinifera]
VIT_18s0041g02410	185	166	133	25	146	51	2.55979	2.12093	2.12954	0.0756452	1.5172	0.564737	0.000449393	-1.57678	down	[F]	Nucleotide transport and metabolism	Molecular Function: nucleic acid binding (GO:0003676);; Molecular Function: iron ion binding (GO:0005506);; Cellular Component: cytosol (GO:0005829);; Molecular Function: electron carrier activity (GO:0009055);; Biological Process: abscisic acid biosynthetic process (GO:0009688);; Biological Process: auxin biosynthetic process (GO:0009851);; Molecular Function: abscisic aldehyde oxidase activity …	K09842|0|vvi:100267042|abscisic-aldehyde oxidase-like; K09842 abscisic-aldehyde oxidase [EC:1.2.3.14] (A)	Carotenoid biosynthesis (ko00906)	[F]	Nucleotide transport and metabolism	Molybdopterin-binding domain of aldehyde dehydrogenase;; FAD binding domain in molybdopterin dehydrogenase;; Aldehyde oxidase and xanthine dehydrogenase, a/b hammerhead domain;; [2Fe-2S] binding domain;; CO dehydrogenase flavoprotein C-terminal domain;; 2Fe-2S iron-sulfur cluster binding domain	Indole-3-acetaldehyde oxidase GN=F22D1.130 OS=Arabidopsis thaliana (Mouse-ear cress) PE=1 SV=2	F	Nucleotide transport and metabolism	PREDICTED: aldehyde oxidase 4-like [Vitis vinifera]
VIT_04s0008g06690	197	255	204	208	96	61	2.39056	3.14465	2.95065	0.611447	0.837338	0.645415	2.45032e-06	-1.87683	down	--	--	Biological Process: maltose metabolic process (GO:0000023);; Biological Process: polysaccharide catabolic process (GO:0000272);; Biological Process: pentose-phosphate shunt (GO:0006098);; Biological Process: phosphatidylglycerol biosynthetic process (GO:0006655);; Cellular Component: plastid (GO:0009536);; Biological Process: plant-type cell wall organization (GO:0009664);; Biological Process: ch…	--	--	[R]	General function prediction only	PPR repeat family;; PPR repeat;; PPR repeat;; Pentatricopeptide repeat domain;; Tetratricopeptide repeat;; Tetratricopeptide repeat;; Tetratricopeptide repeat;; Tetratricopeptide repeat;; Evolutionarily conserved signalling intermediate in Toll pathway;; Anaphase-promoting complex, cyclosome, subunit 3;; Mitochondrial ribonuclease P subunit (RPM2);; Tetratricopeptide repeat;; Mitochondrial ATPase…	Pentatricopeptide repeat-containing protein At4g31850, chloroplastic (Precursor) GN=PGR3 OS=Arabidopsis thaliana (Mouse-ear cress) PE=1 SV=1	R	General function prediction only	PREDICTED: pentatricopeptide repeat-containing protein At4g31850, chloroplastic [Vitis vinifera]
VIT_06s0004g03640	317	284	308	2912	853	620	12.181	10.9081	12.4631	25.3953	22.7484	20.3606	1.10267e-05	1.06597	up	[CR]	Energy production and conversion;; General function prediction only	Molecular Function: copper ion binding (GO:0005507);; Molecular Function: ATP binding (GO:0005524);; Cellular Component: nucleus (GO:0005634);; Cellular Component: mitochondrion (GO:0005739);; Molecular Function: zinc ion binding (GO:0008270);; Cellular Component: chloroplast (GO:0009507);; Cellular Component: membrane (GO:0016020);; Molecular Function: transferase activity, transferring acyl gro…	K07512|0|vvi:100257075|probable trans-2-enoyl-CoA reductase, mitochondrial; K07512 mitochondrial trans-2-enoyl-CoA reductase [EC:1.3.1.38] (A)	Fatty acid elongation (ko00062);; Fatty acid metabolism (ko01212)	[KC]	Transcription;; Energy production and conversion	Zinc-binding dehydrogenase;; Alcohol dehydrogenase GroES-like domain	Probable trans-2-enoyl-CoA reductase, mitochondrial (Precursor) GN=At3g45770 OS=Arabidopsis thaliana (Mouse-ear cress) PE=1 SV=1	Q	Secondary metabolites biosynthesis, transport and catabolism	PREDICTED: probable trans-2-enoyl-CoA reductase, mitochondrial [Vitis vinifera]
VIT_04s0210g00060	449	390	332	25	4	2	32.3225	26.4836	28.0667	0.423963	0.218939	0.136484	6.00303e-48	-6.73581	down	[G]	Carbohydrate transport and metabolism	Biological Process: biosynthetic process (GO:0009058);; Molecular Function: strictosidine synthase activity (GO:0016844);;	--	--	[R]	General function prediction only	Strictosidine synthase;; SMP-30/Gluconolaconase/LRE-like region;; NHL repeat	Strictosidine synthase 1 (Precursor) GN=SS1 OS=Arabidopsis thaliana (Mouse-ear cress) PE=2 SV=2	G	Carbohydrate transport and metabolism	unnamed protein product [Vitis vinifera]
VIT_16s0013g01120	87	85	116	2150	512	436	6.99566	5.63765	9.79501	42.1261	30.3056	32.3964	1.72798e-11	2.15593	up	--	--	Biological Process: respiratory burst involved in defense response (GO:0002679);; Molecular Function: DNA binding (GO:0003677);; Molecular Function: sequence-specific DNA binding transcription factor activity (GO:0003700);; Molecular Function: protein binding (GO:0005515);; Cellular Component: nucleus (GO:0005634);; Biological Process: regulation of transcription, DNA-templated (GO:0006355);; Bio…	K09286|1.80152e-102|vvi:100254504|ethylene-responsive transcription factor 5; K09286 EREBP-like factor (A)	--	--	--	AP2 domain	Ethylene-responsive transcription factor 5 GN=ERF5 OS=Nicotiana tabacum (Common tobacco) PE=2 SV=1	K	Transcription	PREDICTED: ethylene-responsive transcription factor 5 [Vitis vinifera]
Grape_newGene_1550	1	3	0	252	66	65	0.110761	0.304809	0	9.30862	6.00429	7.21768	2.15451e-11	5.52457	up	--	--	--	--	--	--	--	--	--	--	--	PREDICTED: uncharacterized protein LOC104877516 [Vitis vinifera]
VIT_11s0016g00640	524	603	518	5537	1656	1175	6.58037	7.35576	8.20161	16.1698	15.1568	12.8659	1.1596e-08	1.15624	up	--	--	Molecular Function: DNA binding (GO:0003677);; Molecular Function: sequence-specific DNA binding transcription factor activity (GO:0003700);; Cellular Component: nucleus (GO:0005634);; Biological Process: methylation-dependent chromatin silencing (GO:0006346);; Biological Process: regulation of transcription, DNA-templated (GO:0006355);; Biological Process: regulation of translation (GO:0006417);…	--	--	--	--	Auxin response factor;; AUX/IAA family;; B3 DNA binding domain	Auxin response factor 7 GN=At5g20730 OS=Arabidopsis thaliana (Mouse-ear cress) PE=1 SV=2	K	Transcription	hypothetical protein VITISV_023245 [Vitis vinifera]
VIT_18s0001g09450	160	192	140	2640	621	482	3.98748	4.048	4.28335	12.8506	9.95219	9.36883	1.38873e-06	1.66592	up	--	--	--	--	--	--	--	Protein of unknown function (DUF620)	--	S	Function unknown	PREDICTED: uncharacterized protein LOC100252320 [Vitis vinifera]
VIT_04s0023g00850	83	119	108	997	325	202	3.51965	4.62719	5.25591	10.2926	10.3029	7.94542	0.00218623	1.10849	up	[J]	Translation, ribosomal structure and biogenesis	Molecular Function: structural constituent of ribosome (GO:0003735);; Cellular Component: ribosome (GO:0005840);; Biological Process: translation (GO:0006412);; Biological Process: heme biosynthetic process (GO:0006783);; Molecular Function: 5S rRNA binding (GO:0008097);; Molecular Function: zinc ion binding (GO:0008270);; Cellular Component: chloroplast (GO:0009507);; Molecular Function: cobalt …	K02897|0|vvi:100242725|uncharacterized LOC100242725; K02897 large subunit ribosomal protein L25 (A)	Ribosome (ko03010)	--	--	Ribosomal protein TL5, C-terminal domain;; Ribosomal L25p family	--	J	Translation, ribosomal structure and biogenesis	PREDICTED: 50S ribosomal protein L25-like [Vitis vinifera]
VIT_05s0049g00510	7058	8003	14245	178969	49929	41428	264.579	293.402	644.376	1593.77	1391.24	1403.84	9.67479e-13	1.97334	up	--	--	Biological Process: respiratory burst involved in defense response (GO:0002679);; Molecular Function: DNA binding (GO:0003677);; Molecular Function: sequence-specific DNA binding transcription factor activity (GO:0003700);; Molecular Function: protein binding (GO:0005515);; Cellular Component: nucleus (GO:0005634);; Biological Process: regulation of transcription, DNA-templated (GO:0006355);; Bio…	K14516|5.37913e-102|vvi:100261423|ethylene-responsive transcription factor 1B; K14516 ethylene-responsive transcription factor 1 (A)	Plant hormone signal transduction (ko04075)	--	--	AP2 domain	Ethylene-responsive transcription factor 1B GN=K14B15.15 OS=Arabidopsis thaliana (Mouse-ear cress) PE=1 SV=2	K	Transcription	PREDICTED: LOW QUALITY PROTEIN: ethylene-responsive transcription factor 1B [Vitis vinifera]
VIT_10s0003g01020	7	15	7	1265	386	121	0.235784	0.465612	0.271359	9.99894	9.45521	3.63313	9.02057e-06	4.64243	up	--	--	Cellular Component: nucleus (GO:0005634);; Cellular Component: membrane (GO:0016020);;	--	--	--	--	--	--	S	Function unknown	hypothetical protein VITISV_042281 [Vitis vinifera]
VIT_11s0016g01110	447	410	342	3550	1348	1203	20.8076	19.01	18.3142	42.0265	50.2208	54.4896	7.54719e-09	1.31531	up	--	--	Molecular Function: protein binding (GO:0005515);; Cellular Component: nucleus (GO:0005634);; Biological Process: protein targeting to vacuole (GO:0006623);; Biological Process: membrane fusion (GO:0006944);; Cellular Component: chloroplast (GO:0009507);; Biological Process: vesicle-mediated transport (GO:0016192);; Biological Process: endosomal transport (GO:0016197);;	--	--	--	--	TMEM192 family	--	S	Function unknown	unnamed protein product [Vitis vinifera]
VIT_02s0025g00140	42	55	27	1426	273	165	4.65398	5.22477	3.24456	36.4044	21.468	16.0853	0.00234392	2.53627	up	--	--	Molecular Function: ubiquitin-protein transferase activity (GO:0004842);; Molecular Function: binding (GO:0005488);; Cellular Component: nucleus (GO:0005634);; Biological Process: response to osmotic stress (GO:0006970);; Molecular Function: zinc ion binding (GO:0008270);; Biological Process: response to hormone (GO:0009725);; Biological Process: response to brassinosteroid (GO:0009741);; Biologi…	K16281|3.96774e-108|vvi:100251967|E3 ubiquitin-protein ligase RHA1B-like; K16281 RING-H2 zinc finger protein RHA1 (A)	--	[O]	Posttranslational modification, protein turnover, chaperones	Ring finger domain;; RING-H2 zinc finger;; Zinc finger, C3HC4 type (RING finger);; zinc-RING finger domain;; Zinc finger, C3HC4 type (RING finger);; Anaphase-promoting complex subunit 11 RING-H2 finger	E3 ubiquitin-protein ligase RHA1B GN=RHA1B OS=Arabidopsis thaliana (Mouse-ear cress) PE=2 SV=1	O	Posttranslational modification, protein turnover, chaperones	PREDICTED: E3 ubiquitin-protein ligase RHA1B-like [Vitis vinifera]
VIT_01s0011g05060	125	129	95	34	11	2	16.456	15.9064	14.6786	1.00741	0.943291	0.234915	1.8451e-11	-4.23639	down	--	--	Biological Process: defense response (GO:0006952);; Cellular Component: chloroplast (GO:0009507);; Biological Process: response to biotic stimulus (GO:0009607);; Biological Process: response to inorganic substance (GO:0010035);; Cellular Component: membrane (GO:0016020);; Biological Process: type I hypersensitivity (GO:0016068);; Biological Process: metal ion transport (GO:0030001);; Biological P…	--	--	--	--	Pathogenesis-related protein Bet v I family;; Polyketide cyclase / dehydrase and lipid transport	MLP-like protein 43 GN=MLP43 OS=Arabidopsis thaliana (Mouse-ear cress) PE=2 SV=1	S	Function unknown	PREDICTED: MLP-like protein 34 [Vitis vinifera]
VIT_13s0156g00060	2305	2571	2628	1884	710	617	66.2258	71.6089	92.0304	12.8956	15.0593	16.2192	6.41993e-15	-2.2816	down	[T]	Signal transduction mechanisms	Cellular Component: protein phosphatase type 2A complex (GO:0000159);; Molecular Function: protein serine/threonine phosphatase activity (GO:0004722);; Cellular Component: nucleolus (GO:0005730);; Cellular Component: cytosol (GO:0005829);; Cellular Component: plasma membrane (GO:0005886);; Biological Process: glucose catabolic process (GO:0006007);; Biological Process: protein dephosphorylation (…	K04382|8.32015e-158|vvi:100264866|serine/threonine-protein phosphatase PP2A-2 catalytic subunit; K04382 serine/threonine-protein phosphatase 2A catalytic subunit [EC:3.1.3.16] (A)	mRNA surveillance pathway (ko03015)	[T]	Signal transduction mechanisms	Calcineurin-like phosphoesterase	Serine/threonine-protein phosphatase PP2A-3 catalytic subunit GN=F14P22.90 OS=Arabidopsis thaliana (Mouse-ear cress) PE=2 SV=1	T	Signal transduction mechanisms	protein phsophatase-2a, putative [Ricinus communis]
VIT_02s0033g00240	119	124	94	3480	871	682	4.72234	4.30091	4.19877	32.6326	25.0672	24.5074	3.01131e-17	2.66622	up	[GC]	Carbohydrate transport and metabolism;; Energy production and conversion	Molecular Function: nucleic acid binding (GO:0003676);; Biological Process: metabolic process (GO:0008152);; Molecular Function: zinc ion binding (GO:0008270);; Molecular Function: abscisic acid glucosyltransferase activity (GO:0010294);; Molecular Function: transferase activity, transferring hexosyl groups (GO:0016758);; Cellular Component: cytoplasmic part (GO:0044444);; Biological Process: sin…	--	--	[GC]	Carbohydrate transport and metabolism;; Energy production and conversion	UDP-glucoronosyl and UDP-glucosyl transferase;; Glycosyl transferase family 1	UDP-glycosyltransferase 73C3 GN=UGT73C3 OS=Arabidopsis thaliana (Mouse-ear cress) PE=2 SV=1	CG	Energy production and conversion;; Carbohydrate transport and metabolism	PREDICTED: UDP-glycosyltransferase 73C3-like [Vitis vinifera]
VIT_02s0012g02180	188	248	200	238	55	63	6.5278	9.42371	8.76022	1.84573	1.39428	1.84781	2.97925e-06	-2.01695	down	[R]	General function prediction only	Cellular Component: plasma membrane (GO:0005886);; Biological Process: determination of bilateral symmetry (GO:0009855);; Biological Process: polarity specification of adaxial/abaxial axis (GO:0009944);; Biological Process: meristem initiation (GO:0010014);; Biological Process: regulation of meristem growth (GO:0010075);; Molecular Function: hydrolase activity (GO:0016787);;	--	--	[R]	General function prediction only	Alpha/beta hydrolase family;; Alpha/beta hydrolase family	--	R	General function prediction only	hypothetical protein VITISV_030221 [Vitis vinifera]
VIT_04s0023g03540	2756	3071	3203	38050	11420	10966	111.639	111.957	151.599	419.751	382.19	452.183	3.12662e-15	1.61362	up	--	--	Biological Process: MAPK cascade (GO:0000165);; Biological Process: respiratory burst involved in defense response (GO:0002679);; Cellular Component: extracellular region (GO:0005576);; Cellular Component: cell wall (GO:0005618);; Cellular Component: vacuole (GO:0005773);; Biological Process: protein targeting to membrane (GO:0006612);; Biological Process: membrane fusion (GO:0006944);; Biologica…	--	--	--	--	Thaumatin family	Thaumatin-like protein 1 (Precursor) GN=TL1 OS=Pyrus pyrifolia (Chinese pear) PE=1 SV=1	R	General function prediction only	PREDICTED: thaumatin-like protein 1a [Vitis vinifera]
VIT_07s0005g01820	400	458	377	520	235	143	29.9718	31.5683	32.275	9.40548	13.1734	9.84337	7.72633e-07	-1.50845	down	[O]	Posttranslational modification, protein turnover, chaperones	Molecular Function: structural molecule activity (GO:0005198);; Molecular Function: iron ion binding (GO:0005506);; Molecular Function: copper ion binding (GO:0005507);; Molecular Function: ATP binding (GO:0005524);; Cellular Component: mitochondrion (GO:0005739);; Cellular Component: chloroplast (GO:0009507);; Cellular Component: chloroplast stroma (GO:0009570);; Biological Process: chloroplast …	--	--	[O]	Posttranslational modification, protein turnover, chaperones	NifU-like domain	NifU-like protein 1, chloroplastic (Precursor) GN=T7B11.20 OS=Arabidopsis thaliana (Mouse-ear cress) PE=1 SV=1	O	Posttranslational modification, protein turnover, chaperones	PREDICTED: nifU-like protein 1, chloroplastic [Vitis vinifera]
VIT_10s0003g05150	4	5	4	333	128	104	0.0360889	0.0363763	0.0421362	0.78349	0.92488	0.94219	7.8552e-12	4.39043	up	[RTKL]	General function prediction only;; Signal transduction mechanisms;; Transcription;; Replication, recombination and repair	Molecular Function: guanylate cyclase activity (GO:0004383);; Molecular Function: protein serine/threonine kinase activity (GO:0004674);; Molecular Function: calcium ion binding (GO:0005509);; Molecular Function: ATP binding (GO:0005524);; Cellular Component: extracellular region (GO:0005576);; Cellular Component: cell wall (GO:0005618);; Cellular Component: plasma membrane (GO:0005886);; Biologi…	--	--	--	--	Protein kinase domain;; Protein tyrosine kinase;; Calcium-binding EGF domain;; EGF domain;; Complement Clr-like EGF-like;; EGF-like domain;; Choline/ethanolamine kinase;; Phosphotransferase enzyme family	Putative wall-associated receptor kinase-like 11 (Precursor) GN=WAKL11 OS=Arabidopsis thaliana (Mouse-ear cress) PE=3 SV=2	T	Signal transduction mechanisms	unnamed protein product [Vitis vinifera]
VIT_04s0069g00780	121	112	147	1114	430	277	2.70226	2.41657	4.08237	5.87068	6.76408	5.35041	0.000652717	1.13289	up	[M]	Cell wall/membrane/envelope biogenesis	Cellular Component: Golgi membrane (GO:0000139);; Molecular Function: protein binding (GO:0005515);; Cellular Component: nucleus (GO:0005634);; Cellular Component: mitochondrion (GO:0005739);; Cellular Component: endosome (GO:0005768);; Cellular Component: Golgi apparatus (GO:0005794);; Cellular Component: trans-Golgi network (GO:0005802);; Cellular Component: plasma membrane (GO:0005886);; Biolo…	--	--	--	--	Glycosyltransferase like family 2;; Glycosyl transferase family group 2;; Glycosyl transferase family 21;; Glycosyl transferase family 2	Probable xyloglucan glycosyltransferase 5 GN=CSLC5 OS=Arabidopsis thaliana (Mouse-ear cress) PE=1 SV=1	R	General function prediction only	PREDICTED: probable xyloglucan glycosyltransferase 5 [Vitis vinifera]
VIT_13s0073g00490	273	309	229	391	119	78	4.46832	4.55543	4.69386	1.54051	1.72185	1.66294	1.81853e-05	-1.65509	down	[T]	Signal transduction mechanisms	Molecular Function: protein serine/threonine phosphatase activity (GO:0004722);; Molecular Function: iron ion binding (GO:0005506);; Cellular Component: nucleus (GO:0005634);; Cellular Component: nucleolus (GO:0005730);; Cellular Component: cytosol (GO:0005829);; Cellular Component: plasma membrane (GO:0005886);; Biological Process: protein dephosphorylation (GO:0006470);; Biological Process: N-t…	--	--	[TR]	Signal transduction mechanisms;; General function prediction only	Calcineurin-like phosphoesterase	Serine/threonine-protein phosphatase BSL3 GN=BSL3 OS=Arabidopsis thaliana (Mouse-ear cress) PE=1 SV=2	T	Signal transduction mechanisms	unnamed protein product [Vitis vinifera]
VIT_03s0038g02230	860	1021	785	1495	615	459	19.3026	19.9473	19.7076	7.8746	9.91174	9.27567	2.22931e-06	-1.09326	down	[O]	Posttranslational modification, protein turnover, chaperones	Biological Process: sulfur amino acid metabolic process (GO:0000096);; Biological Process: polysaccharide catabolic process (GO:0000272);; Molecular Function: serine-type endopeptidase activity (GO:0004252);; Molecular Function: protein serine/threonine phosphatase activity (GO:0004722);; Cellular Component: extracellular region (GO:0005576);; Cellular Component: cell wall (GO:0005618);; Cellular…	--	--	--	--	Subtilase family;; PA domain;; Peptidase inhibitor I9	Subtilisin-like protease (Precursor) GN=K8K14.8 OS=Arabidopsis thaliana (Mouse-ear cress) PE=1 SV=1	O	Posttranslational modification, protein turnover, chaperones	PREDICTED: subtilisin-like protease-like [Vitis vinifera]
VIT_18s0001g12520	450	436	252	6941	2305	2467	6.45134	5.85787	4.17089	24.154	24.8016	32.2936	4.88811e-16	2.34125	up	[S]	Function unknown	Biological Process: response to molecule of bacterial origin (GO:0002237);; Molecular Function: protein kinase activity (GO:0004672);; Molecular Function: protein serine/threonine kinase activity (GO:0004674);; Molecular Function: protein binding (GO:0005515);; Molecular Function: ATP binding (GO:0005524);; Cellular Component: plasma membrane (GO:0005886);; Biological Process: polysaccharide meta…	--	--	--	--	Leucine rich repeat;; Leucine Rich repeats (2 copies);; Protein tyrosine kinase;; Protein kinase domain;; Leucine Rich Repeat;; Leucine rich repeat	Probable LRR receptor-like serine/threonine-protein kinase At2g16250 (Precursor) GN=At2g16250 OS=Arabidopsis thaliana (Mouse-ear cress) PE=1 SV=1	T	Signal transduction mechanisms	PREDICTED: probable LRR receptor-like serine/threonine-protein kinase At2g16250-like [Vitis vinifera]
VIT_07s0005g01400	272	276	224	493	165	138	65.9637	58.1024	59.479	28.0455	28.5501	29.734	0.00426991	-1.05624	down	--	--	--	--	--	--	--	--	--	S	Function unknown	PREDICTED: uncharacterized protein LOC100250421 [Vitis vinifera]
VIT_07s0031g02550	282	329	346	42	20	5	7.33109	7.90475	10.3308	0.26111	0.370342	0.117921	2.03737e-25	-5.01864	down	[V]	Defense mechanisms	Molecular Function: ATP binding (GO:0005524);; Cellular Component: vacuolar lumen (GO:0005775);; Cellular Component: plasma membrane (GO:0005886);; Biological Process: ATP catabolic process (GO:0006200);; Biological Process: transport (GO:0006810);; Biological Process: lipid transport (GO:0006869);; Biological Process: response to stress (GO:0006950);; Biological Process: vacuolar transport (GO:0…	--	--	[Q]	Secondary metabolites biosynthesis, transport and catabolism	ABC-2 type transporter;; ABC transporter;; AAA domain	ABC transporter G family member 5 GN=T10F5.15 OS=Arabidopsis thaliana (Mouse-ear cress) PE=2 SV=1	Q	Secondary metabolites biosynthesis, transport and catabolism	PREDICTED: ABC transporter G family member 5 isoform 1 [Vitis vinifera]
VIT_06s0004g00260	744	854	1078	788	394	275	31.2373	34.547	54.6359	7.89203	12.1891	10.275	0.000701616	-1.88329	down	--	--	Molecular Function: RNA binding (GO:0003723);; Cellular Component: chloroplast thylakoid membrane (GO:0009535);; Cellular Component: chloroplast stroma (GO:0009570);; Biological Process: response to wounding (GO:0009611);; Cellular Component: chloroplast envelope (GO:0009941);; Biological Process: myo-inositol hexakisphosphate biosynthetic process (GO:0010264);; Biological Process: photosynthesis…	--	--	--	--	Tetratricopeptide repeat	--	S	Function unknown	unnamed protein product [Vitis vinifera]
VIT_13s0019g00120	46	45	35	538	195	76	4.23245	3.7278	3.38224	11.0199	12.452	6.30411	0.00975121	1.46905	up	--	--	--	--	--	--	--	Protein of unknown function (DUF674)	--	R	General function prediction only	unnamed protein product [Vitis vinifera]
VIT_19s0014g04400	112	140	76	124	87	50	1.99197	2.4766	1.62151	0.520545	1.11358	0.765032	0.00890967	-1.19408	down	[RTKL]	General function prediction only;; Signal transduction mechanisms;; Transcription;; Replication, recombination and repair	Biological Process: immune system process (GO:0002376);; Molecular Function: protein serine/threonine kinase activity (GO:0004674);; Molecular Function: ATP binding (GO:0005524);; Cellular Component: nucleus (GO:0005634);; Cellular Component: plasma membrane (GO:0005886);; Biological Process: protein phosphorylation (GO:0006468);; Biological Process: defense response (GO:0006952);; Cellular Compo…	--	--	--	--	Protein tyrosine kinase;; Protein kinase domain;; S-locus glycoprotein family;; D-mannose binding lectin;; zinc-binding in reverse transcriptase;; PAN-like domain	G-type lectin S-receptor-like serine/threonine-protein kinase At4g27290 (Precursor) GN=At4g27290 OS=Arabidopsis thaliana (Mouse-ear cress) PE=3 SV=4	T	Signal transduction mechanisms	unnamed protein product [Vitis vinifera]
VIT_05s0049g00270	237	256	273	174	116	44	11.3207	11.5388	15.3736	1.97243	4.14651	1.89692	6.51852e-09	-2.19016	down	[R]	General function prediction only	Biological Process: transition metal ion transport (GO:0000041);; Molecular Function: iron ion binding (GO:0005506);; Cellular Component: cytosol (GO:0005829);; Biological Process: toxin catabolic process (GO:0009407);; Biological Process: response to water deprivation (GO:0009414);; Cellular Component: plasmodesma (GO:0009506);; Biological Process: response to wounding (GO:0009611);; Molecular F…	--	--	[QR]	Secondary metabolites biosynthesis, transport and catabolism;; General function prediction only	2OG-Fe(II) oxygenase superfamily;; non-haem dioxygenase in morphine synthesis N-terminal	1-aminocyclopropane-1-carboxylate oxidase homolog 1 GN=At1g06620 OS=Arabidopsis thaliana (Mouse-ear cress) PE=2 SV=1	Q	Secondary metabolites biosynthesis, transport and catabolism	PREDICTED: 1-aminocyclopropane-1-carboxylate oxidase homolog 3 [Vitis vinifera]
VIT_03s0063g00010	170	164	134	1699	482	337	8.08021	6.82088	7.1661	20.5456	17.6112	15.1783	4.90805e-05	1.2173	up	--	--	Biological Process: cell morphogenesis involved in differentiation (GO:0000904);; Molecular Function: protein binding (GO:0005515);; Biological Process: cellular response to nitrogen starvation (GO:0006995);; Cellular Component: plant-type cell wall (GO:0009505);; Cellular Component: plasmodesma (GO:0009506);; Cellular Component: chloroplast (GO:0009507);; Biological Process: unidimensional cell …	--	--	--	--	Leucine Rich repeats (2 copies);; Leucine rich repeat;; Leucine Rich Repeat;; Leucine Rich repeat;; Leucine rich repeat	Uncharacterized protein At4g06744 (Precursor) GN=At4g06744 OS=Arabidopsis thaliana (Mouse-ear cress) PE=2 SV=1	S	Function unknown	PREDICTED: uncharacterized protein At4g06744-like [Vitis vinifera]
VIT_19s0093g00510	743	715	1034	779	365	277	29.9553	27.6383	49.1724	7.62557	11.2857	10.7203	0.00309653	-1.82971	down	[C]	Energy production and conversion	Biological Process: transition metal ion transport (GO:0000041);; Cellular Component: nucleus (GO:0005634);; Cellular Component: vacuole (GO:0005773);; Cellular Component: peroxisome (GO:0005777);; Molecular Function: glycolate oxidase activity (GO:0008891);; Cellular Component: plasmodesma (GO:0009506);; Cellular Component: chloroplast stroma (GO:0009570);; Biological Process: oxidative photosyn…	K11517|0|vvi:100244701|peroxisomal (S)-2-hydroxy-acid oxidase GLO1; K11517 (S)-2-hydroxy-acid oxidase [EC:1.1.3.15] (A)	Glyoxylate and dicarboxylate metabolism (ko00630);; Peroxisome (ko04146)	[C]	Energy production and conversion	FMN-dependent dehydrogenase;; IMP dehydrogenase / GMP reductase domain;; Nitronate monooxygenase	Peroxisomal (S)-2-hydroxy-acid oxidase GLO1 GN=GLO1 OS=Arabidopsis thaliana (Mouse-ear cress) PE=1 SV=1	C	Energy production and conversion	PREDICTED: peroxisomal (S)-2-hydroxy-acid oxidase GLO1 [Vitis vinifera]
VIT_01s0011g05860	1228	1321	1056	2259	705	537	52.1432	55.0348	53.5783	30.2467	26.4814	27.9119	1.55753e-07	-1.19385	down	[E]	Amino acid transport and metabolism	Molecular Function: N-acetyl-gamma-glutamyl-phosphate reductase activity (GO:0003942);; Molecular Function: aspartate-semialdehyde dehydrogenase activity (GO:0004073);; Cellular Component: mitochondrion (GO:0005739);; Biological Process: purine nucleotide biosynthetic process (GO:0006164);; Biological Process: methionine biosynthetic process (GO:0009086);; Biological Process: threonine biosynthet…	K00133|0|vvi:100245641|aspartate-semialdehyde dehydrogenase; K00133 aspartate-semialdehyde dehydrogenase [EC:1.2.1.11] (A)	Glycine, serine and threonine metabolism (ko00260);; Cysteine and methionine metabolism (ko00270);; Lysine biosynthesis (ko00300);; 2-Oxocarboxylic acid metabolism (ko01210);; Biosynthesis of amino acids (ko01230)	[E]	Amino acid transport and metabolism	Semialdehyde dehydrogenase, dimerisation domain;; Semialdehyde dehydrogenase, NAD binding domain	Classical arabinogalactan protein 9 (Precursor) GN=AGP9 OS=Arabidopsis thaliana (Mouse-ear cress) PE=1 SV=2	E	Amino acid transport and metabolism	PREDICTED: aspartate-semialdehyde dehydrogenase-like [Vitis vinifera]
VIT_13s0067g00700	464	516	436	6336	2753	1929	36.9544	36.154	38.6655	112.245	149.492	128.639	5.28589e-18	1.92381	up	--	--	Cellular Component: mitochondrion (GO:0005739);; Biological Process: cellular response to sulfate starvation (GO:0009970);; Molecular Function: hydrolase activity (GO:0016787);;	--	--	[R]	General function prediction only	Cholesterol-capturing domain	--	S	Function unknown	PREDICTED: uncharacterized protein LOC100257064 isoform 1 [Vitis vinifera]
VIT_18s0001g09710	127	124	95	997	301	252	7.4819	6.56275	6.8362	14.3875	13.4707	13.6731	0.00538207	1.02362	up	--	--	Cellular Component: nucleus (GO:0005634);;	K11339|0|vvi:100266105|mortality factor 4-like protein 1; K11339 mortality factor 4-like protein 1 (A)	--	[BK]	Chromatin structure and dynamics;; Transcription	MRG;; RNA binding activity-knot of a chromodomain	--	BK	Chromatin structure and dynamics;; Transcription	PREDICTED: mortality factor 4-like protein 1-like [Vitis vinifera]
VIT_13s0073g00680	101	104	64	25	17	3	2.99955	2.83906	2.15789	0.183107	0.351192	0.0857974	6.88708e-09	-3.62164	down	--	--	Cellular Component: cytoplasm (GO:0005737);; Biological Process: response to hormone (GO:0009725);; Molecular Function: hydrolase activity (GO:0016787);; Molecular Function: 2-alkenal reductase [NAD(P)] activity (GO:0032440);; Biological Process: inositol trisphosphate metabolic process (GO:0032957);; Molecular Function: phosphatidylinositol phosphate 5-phosphatase activity (GO:0034595);; Biologi…	--	--	[U]	Intracellular trafficking, secretion, and vesicular transport	Endonuclease/Exonuclease/phosphatase family	Type I inositol 1,4,5-trisphosphate 5-phosphatase CVP2 GN=CVP2 OS=Arabidopsis thaliana (Mouse-ear cress) PE=1 SV=2	U	Intracellular trafficking, secretion, and vesicular transport	unnamed protein product [Vitis vinifera]
VIT_11s0052g00540	2720	3076	4082	629	245	197	165.954	174.897	294.571	9.25551	11.1008	11.1209	5.72744e-08	-4.28457	down	[P]	Inorganic ion transport and metabolism	Molecular Function: inorganic phosphate transmembrane transporter activity (GO:0005315);; Molecular Function: UDP-glucose transmembrane transporter activity (GO:0005460);; Molecular Function: protein binding (GO:0005515);; Molecular Function: ATP binding (GO:0005524);; Cellular Component: vacuolar membrane (GO:0005774);; Cellular Component: plasma membrane (GO:0005886);; Biological Process: ATP c…	--	--	[Q]	Secondary metabolites biosynthesis, transport and catabolism	ABC transporter;; AAA domain	ABC transporter I family member 17 GN=T23K23.21 OS=Arabidopsis thaliana (Mouse-ear cress) PE=2 SV=1	Q	Secondary metabolites biosynthesis, transport and catabolism	PREDICTED: ABC transporter I family member 17 [Vitis vinifera]
VIT_06s0004g01140	226	234	204	1618	817	684	5.87454	6.014	6.47765	10.4935	16.2388	16.1416	0.000542954	1.29611	up	[RTKL]	General function prediction only;; Signal transduction mechanisms;; Transcription;; Replication, recombination and repair	Molecular Function: protein serine/threonine kinase activity (GO:0004674);; Molecular Function: protein binding (GO:0005515);; Molecular Function: ATP binding (GO:0005524);; Cellular Component: nucleus (GO:0005634);; Biological Process: protein phosphorylation (GO:0006468);; Biological Process: signal transduction (GO:0007165);; Biological Process: response to virus (GO:0009615);; Biological Proc…	K07359|0|vvi:100251930|serine/threonine-protein kinase GRIK1; K07359 calcium/calmodulin-dependent protein kinase kinase [EC:2.7.11.17] (A)	--	[T]	Signal transduction mechanisms	Protein kinase domain;; Protein tyrosine kinase;; Kinase-like;; RIO1 family	Serine/threonine-protein kinase GRIK1 OS=Arabidopsis thaliana (Mouse-ear cress) PE=1 SV=1	T	Signal transduction mechanisms	unnamed protein product [Vitis vinifera]
VIT_05s0077g02110	979	989	871	2019	643	485	96.7372	90.4591	98.4495	48.0685	46.9526	43.9952	4.3509e-05	-1.00159	down	--	--	Biological Process: RNA splicing, via endonucleolytic cleavage and ligation (GO:0000394);; Molecular Function: microtubule motor activity (GO:0003777);; Cellular Component: cytoplasm (GO:0005737);; Cellular Component: microtubule (GO:0005874);; Cellular Component: microtubule associated complex (GO:0005875);; Biological Process: microtubule-based process (GO:0007017);; Biological Process: methion…	K10418|2.75478e-81|vvi:100267077|dynein 8 kDa light chain, flagellar outer arm-like; K10418 dynein light chain LC8-type (A)	--	[Z]	Cytoskeleton	Dynein light chain type 1	Dynein 8 kDa light chain, flagellar outer arm OS=Chlamydomonas reinhardtii (Chlamydomonas smithii) PE=1 SV=1	Z	Cytoskeleton	PREDICTED: dynein 8 kDa light chain, flagellar outer arm [Vitis vinifera]
VIT_19s0014g01050	676	759	612	762	241	134	16.1598	16.7414	17.1044	4.52528	4.34184	3.07806	3.41862e-13	-2.0612	down	--	--	--	--	--	--	--	Plant protein of unknown function (DUF641)	--	S	Function unknown	PREDICTED: uncharacterized protein LOC100255640 [Vitis vinifera]
VIT_05s0094g01080	387	458	462	617	224	179	9.59414	10.8381	13.5715	3.74228	4.30152	4.07182	2.28642e-06	-1.45045	down	[RTKL]	General function prediction only;; Signal transduction mechanisms;; Transcription;; Replication, recombination and repair	Biological Process: activation of MAPKK activity (GO:0000186);; Biological Process: regulation of response to biotic stimulus (GO:0002831);; Molecular Function: protein serine/threonine kinase activity (GO:0004674);; Molecular Function: MAP kinase kinase kinase activity (GO:0004709);; Molecular Function: protein serine/threonine/tyrosine kinase activity (GO:0004712);; Molecular Function: protein …	--	--	[T]	Signal transduction mechanisms	Protein tyrosine kinase;; Protein kinase domain;; Ankyrin repeats (3 copies);; Ankyrin repeat;; Ankyrin repeats (many copies);; Ankyrin repeats (many copies);; Ankyrin repeat	Serine/threonine-protein kinase CTR1 GN=CTR1 OS=Arabidopsis thaliana (Mouse-ear cress) PE=1 SV=1	T	Signal transduction mechanisms	PREDICTED: dual specificity protein kinase shkC-like [Vitis vinifera]
VIT_04s0044g00640	13	30	23	773	241	148	0.263326	0.617581	0.573998	4.16733	4.00757	2.97265	5.92665e-11	2.93398	up	[RTKL]	General function prediction only;; Signal transduction mechanisms;; Transcription;; Replication, recombination and repair	Molecular Function: protein kinase activity (GO:0004672);; Molecular Function: protein serine/threonine kinase activity (GO:0004674);; Molecular Function: ATP binding (GO:0005524);; Cellular Component: plasma membrane (GO:0005886);; Biological Process: protein phosphorylation (GO:0006468);; Biological Process: signal transduction (GO:0007165);; Biological Process: pollen development (GO:0009555);…	--	--	--	--	Protein tyrosine kinase;; Protein kinase domain;; D-mannose binding lectin;; S-locus glycoprotein family	G-type lectin S-receptor-like serine/threonine-protein kinase RLK1 (Precursor) GN=RLK1 OS=Arabidopsis thaliana (Mouse-ear cress) PE=2 SV=2	T	Signal transduction mechanisms	PREDICTED: G-type lectin S-receptor-like serine/threonine-protein kinase RLK1-like [Vitis vinifera]
VIT_00s0862g00020	146	140	36	898	366	253	15.6613	13.2701	4.36614	21.0935	26.6223	22.2728	0.00341318	1.22431	up	--	--	Cellular Component: nucleus (GO:0005634);; Cellular Component: mitochondrion (GO:0005739);; Cellular Component: cytosol (GO:0005829);; Biological Process: mitotic nuclear division (GO:0007067);; Cellular Component: chloroplast (GO:0009507);;	K11267|2.6807e-175|vvi:100854206|sister chromatid cohesion protein PDS5 homolog B-like; K11267 sister chromatid cohesion protein PDS5 (A)	--	[D]	Cell cycle control, cell division, chromosome partitioning	--	--	D	Cell cycle control, cell division, chromosome partitioning	PREDICTED: LOW QUALITY PROTEIN: sister chromatid cohesion protein PDS5 homolog B-B-like, partial [Vitis vinifera]
VIT_14s0060g01320	556	388	348	522	180	205	42.291	32.0504	33.1482	10.9194	11.0629	14.4983	7.45332e-05	-1.51878	down	[T]	Signal transduction mechanisms	Biological Process: response to stress (GO:0006950);;	--	--	--	--	Universal stress protein family	Universal stress protein A-like protein GN=At3g01520 OS=Arabidopsis thaliana (Mouse-ear cress) PE=1 SV=2	S	Function unknown	unnamed protein product [Vitis vinifera]
VIT_06s0004g04520	274	290	358	3253	851	787	10.6115	11.4723	16.5216	34.1307	27.2185	32.0983	2.38422e-07	1.20054	up	--	--	Molecular Function: DNA binding (GO:0003677);; Molecular Function: sequence-specific DNA binding transcription factor activity (GO:0003700);; Cellular Component: nucleus (GO:0005634);; Biological Process: regulation of transcription, DNA-templated (GO:0006355);; Biological Process: determination of bilateral symmetry (GO:0009855);; Biological Process: polarity specification of adaxial/abaxial axi…	--	--	--	--	Dof domain, zinc finger	Dof zinc finger protein DOF3.6 GN=T22E16.30 OS=Arabidopsis thaliana (Mouse-ear cress) PE=1 SV=2	R	General function prediction only	PREDICTED: dof zinc finger protein DOF3.6-like [Vitis vinifera]
VIT_06s0004g07560	987	1100	1179	9524	3894	2994	27.9737	29.3345	38.5249	66.8003	84.3469	79.0389	3.05772e-11	1.27391	up	--	--	Cellular Component: mitochondrion (GO:0005739);; Cellular Component: ribosome (GO:0005840);; Biological Process: purine nucleotide biosynthetic process (GO:0006164);; Biological Process: pyrimidine ribonucleotide biosynthetic process (GO:0009220);;	K17408|0|vvi:100262146|mitochondrial 28S ribosomal protein S29-like; K17408 small subunit ribosomal protein S29 (A)	--	[J]	Translation, ribosomal structure and biogenesis	Mitochondrial ribosomal death-associated protein 3	--	J	Translation, ribosomal structure and biogenesis	PREDICTED: 28S ribosomal protein S29, mitochondrial [Vitis vinifera]
VIT_04s0210g00040	72	54	57	63	17	10	6.96221	5.35052	6.59629	2.00661	1.58364	1.22246	0.00116278	-2.30091	down	[G]	Carbohydrate transport and metabolism	Biological Process: biosynthetic process (GO:0009058);; Molecular Function: strictosidine synthase activity (GO:0016844);;	--	--	[R]	General function prediction only	Strictosidine synthase;; SNF2 family N-terminal domain;; SMP-30/Gluconolaconase/LRE-like region	Strictosidine synthase 1 (Precursor) GN=SS1 OS=Arabidopsis thaliana (Mouse-ear cress) PE=2 SV=2	G	Carbohydrate transport and metabolism	unnamed protein product [Vitis vinifera]
VIT_19s0014g04630	84	96	80	3	13	1	2.30181	2.63177	2.65343	0.0140543	0.283528	0.0264195	7.8634e-13	-4.51752	down	[RTKL]	General function prediction only;; Signal transduction mechanisms;; Transcription;; Replication, recombination and repair	Biological Process: immune system process (GO:0002376);; Molecular Function: protein serine/threonine kinase activity (GO:0004674);; Molecular Function: ATP binding (GO:0005524);; Cellular Component: nucleus (GO:0005634);; Cellular Component: plasma membrane (GO:0005886);; Biological Process: protein phosphorylation (GO:0006468);; Biological Process: defense response (GO:0006952);; Cellular Compo…	--	--	--	--	Protein tyrosine kinase;; Protein kinase domain;; PAN-like domain;; S-locus glycoprotein family	G-type lectin S-receptor-like serine/threonine-protein kinase At4g27290 (Precursor) GN=At4g27290 OS=Arabidopsis thaliana (Mouse-ear cress) PE=3 SV=4	T	Signal transduction mechanisms	unnamed protein product [Vitis vinifera]
VIT_18s0041g01750	428	365	315	183	123	83	4.23398	3.50772	4.01342	0.519881	1.01096	0.807332	7.3219e-14	-2.37983	down	[S]	Function unknown	Molecular Function: binding (GO:0005488);; Biological Process: defense response (GO:0006952);; Biological Process: signal transduction (GO:0007165);; Biological Process: response to virus (GO:0009615);; Biological Process: plant-type hypersensitive response (GO:0009626);; Cellular Component: membrane (GO:0016020);; Biological Process: cellular component organization (GO:0016043);; Cellular Compon…	--	--	--	--	NB-ARC domain;; Leucine Rich repeats (2 copies);; Leucine rich repeat;; Leucine Rich Repeat;; Leucine rich repeat;; Leucine Rich Repeat	TMV resistance protein N GN=N OS=Nicotiana glutinosa (Tobacco) PE=1 SV=1	S	Function unknown	unnamed protein product [Vitis vinifera]
VIT_03s0063g00130	2370	3552	2893	3052	1034	925	369.429	463.423	485.662	112.422	115.702	130.712	8.05741e-09	-1.89889	down	[J]	Translation, ribosomal structure and biogenesis	Molecular Function: structural constituent of ribosome (GO:0003735);; Cellular Component: cell wall (GO:0005618);; Cellular Component: nucleolus (GO:0005730);; Cellular Component: Golgi apparatus (GO:0005794);; Biological Process: translation (GO:0006412);; Cellular Component: plasmodesma (GO:0009506);; Cellular Component: chloroplast (GO:0009507);; Cellular Component: membrane (GO:0016020);; Cel…	K02960|3.45808e-100|vvi:100250286|40S ribosomal protein S16-like; K02960 small subunit ribosomal protein S16e (A)	Ribosome (ko03010)	[J]	Translation, ribosomal structure and biogenesis	Ribosomal protein S9/S16	40S ribosomal protein S16 GN=RPS16 OS=Gossypium hirsutum (Upland cotton) PE=2 SV=1	J	Translation, ribosomal structure and biogenesis	PREDICTED: 40S ribosomal protein S16 [Vitis vinifera]
VIT_09s0018g02110	1213	1371	1066	3279	688	492	41.2111	43.5995	43.4134	27.0768	17.338	15.2081	0.000154421	-1.04004	down	--	--	Cellular Component: Golgi apparatus (GO:0005794);; Cellular Component: plant-type cell wall (GO:0009505);; Cellular Component: intracellular membrane-bounded organelle (GO:0043231);;	--	--	--	--	GDP-fucose protein O-fucosyltransferase	Uncharacterized protein At1g04910 GN=At1g04910 OS=Arabidopsis thaliana (Mouse-ear cress) PE=1 SV=1	S	Function unknown	PREDICTED: uncharacterized protein LOC100250173 [Vitis vinifera]
VIT_00s0163g00030	7	8	10	130	45	30	1.19011	1.01487	1.64771	4.26929	4.50418	3.4983	0.00791361	1.86874	up	--	--	Cellular Component: extracellular region (GO:0005576);;	K08869|3.36507e-40|vvi:100244438|uncharacterized aarF domain-containing protein kinase 1; K08869 aarF domain-containing kinase (A)	--	--	--	--	--	R	General function prediction only	unnamed protein product [Vitis vinifera]
VIT_19s0014g00410	25	9	7	243	65	53	1.02369	0.26868	0.290845	2.06214	2.00157	1.82973	0.00254909	1.95423	up	--	--	Cellular Component: extracellular region (GO:0005576);;	--	--	--	--	GDSL/SGNH-like Acyl-Esterase family found in Pmr5 and Cas1p;; PMR5 N terminal Domain	--	R	General function prediction only	PREDICTED: uncharacterized protein LOC100264146 [Vitis vinifera]
VIT_09s0002g05150	5277	5944	5812	56204	14887	16267	437.621	453.137	556.814	1112.8	904.087	1216.06	7.01258e-08	1.21436	up	--	--	Cellular Component: nucleus (GO:0005634);; Biological Process: regulation of transcription, DNA-templated (GO:0006355);; Biological Process: regulation of translation (GO:0006417);; Biological Process: response to stress (GO:0006950);; Biological Process: response to abiotic stimulus (GO:0009628);; Biological Process: auxin-activated signaling pathway (GO:0009734);; Biological Process: response t…	K14484|5.64854e-142|vvi:100854934|auxin-induced protein 22A-like; K14484 auxin-responsive protein IAA (A)	Plant hormone signal transduction (ko04075)	--	--	AUX/IAA family	Auxin-induced protein 22A GN=AUX22A OS=Vigna radiata var. radiata (Mung bean) PE=2 SV=1	K	Transcription	auxin-induced protein 22A-like [Vitis vinifera]
VIT_03s0063g00850	8283	8271	6858	15207	4814	4516	280.939	265.501	271.963	122.893	121.894	138.885	4.19734e-06	-1.02887	down	[R]	General function prediction only	Molecular Function: nucleotide binding (GO:0000166);; Biological Process: mRNA splicing, via spliceosome (GO:0000398);; Cellular Component: nucleus (GO:0005634);; Cellular Component: cytosol (GO:0005829);; Biological Process: mRNA processing (GO:0006397);; Biological Process: translational initiation (GO:0006413);; Biological Process: defense response (GO:0006952);; Molecular Function: poly(A) bi…	--	--	[R]	General function prediction only	RNA recognition motif. (a.k.a. RRM, RBD, or RNP domain);; RNA recognition motif (a.k.a. RRM, RBD, or RNP domain);; RNA recognition motif. (a.k.a. RRM, RBD, or RNP domain);; RNA binding motif	Polyadenylate-binding protein RBP47 GN=RBP47 OS=Nicotiana plumbaginifolia (Leadwort-leaved tobacco) PE=1 SV=1	A	RNA processing and modification	PREDICTED: uncharacterized RNA-binding protein C23E6.01c-like isoform 1 [Vitis vinifera]
VIT_16s0022g01830	497	597	433	5918	1849	1665	13.8812	15.3503	14.5799	36.9453	35.7412	38.352	8.0425e-14	1.51995	up	--	--	Biological Process: N-terminal protein myristoylation (GO:0006499);; Biological Process: amino acid transport (GO:0006865);; Biological Process: response to water deprivation (GO:0009414);; Cellular Component: chloroplast (GO:0009507);; Biological Process: response to wounding (GO:0009611);; Biological Process: gravitropism (GO:0009630);; Biological Process: response to ethylene (GO:0009723);; Bi…	--	--	--	--	GDSL/SGNH-like Acyl-Esterase family found in Pmr5 and Cas1p;; PMR5 N terminal Domain	--	S	Function unknown	PREDICTED: uncharacterized protein LOC100244660 [Vitis vinifera]
VIT_14s0006g02830	4946	5308	4831	5595	2097	1572	314.595	312.734	353.383	88.8896	102.069	94.0125	3.68751e-18	-1.78966	down	--	--	Molecular Function: structural constituent of ribosome (GO:0003735);; Cellular Component: cell wall (GO:0005618);; Cellular Component: nucleolus (GO:0005730);; Cellular Component: Golgi apparatus (GO:0005794);; Cellular Component: plasma membrane (GO:0005886);; Biological Process: rRNA processing (GO:0006364);; Biological Process: translation (GO:0006412);; Cellular Component: chloroplast (GO:000…	K02993|6.11941e-134|vvi:100241243|40S ribosomal protein S7-like; K02993 small subunit ribosomal protein S7e (A)	Ribosome (ko03010)	[J]	Translation, ribosomal structure and biogenesis	Ribosomal protein S7e	40S ribosomal protein S7 GN=RPS7 OS=Avicennia marina (Grey mangrove) PE=1 SV=1	J	Translation, ribosomal structure and biogenesis	unnamed protein product [Vitis vinifera]
VIT_03s0038g02440	1457	1444	684	1692	474	295	150.983	137.269	82.7108	41.6901	36.2622	28.4051	0.00164019	-1.75498	down	--	--	Biological Process: response to reactive oxygen species (GO:0000302);; Cellular Component: chromatin (GO:0000785);; Molecular Function: protein binding (GO:0005515);; Cellular Component: nucleus (GO:0005634);; Cellular Component: mitochondrion (GO:0005739);; Cellular Component: plasma membrane (GO:0005886);; Biological Process: DNA metabolic process (GO:0006259);; Biological Process: regulation o…	--	--	[P]	Inorganic ion transport and metabolism	Heavy-metal-associated domain	Heavy metal-associated isoprenylated plant protein 26 (Precursor) GN=F20M13.140 OS=Arabidopsis thaliana (Mouse-ear cress) PE=1 SV=1	P	Inorganic ion transport and metabolism	PREDICTED: uncharacterized protein LOC100260571 isoform 1 [Vitis vinifera]
VIT_13s0019g00250	4759	5045	4471	9325	3299	2509	542.596	521.982	571.726	254.387	271.067	253.954	1.51832e-06	-1.02107	down	[J]	Translation, ribosomal structure and biogenesis	Molecular Function: nucleotide binding (GO:0000166);; Molecular Function: structural constituent of ribosome (GO:0003735);; Cellular Component: Golgi apparatus (GO:0005794);; Cellular Component: ribosome (GO:0005840);; Biological Process: translation (GO:0006412);; Biological Process: response to oxidative stress (GO:0006979);; Biological Process: response to cold (GO:0009409);; Cellular Componen…	K02893|4.40837e-71|vvi:100254719|60S ribosomal protein L23a; K02893 large subunit ribosomal protein L23Ae (A)	Ribosome (ko03010)	[J]	Translation, ribosomal structure and biogenesis	Ribosomal protein L23;; Ribosomal protein L23, N-terminal domain	60S ribosomal protein L23a GN=RPL23A OS=Nicotiana tabacum (Common tobacco) PE=2 SV=1	J	Translation, ribosomal structure and biogenesis	PREDICTED: 60S ribosomal protein L23a [Vitis vinifera]
VIT_12s0057g01080	122	157	110	167	73	56	6.45644	7.31083	6.30706	2.18747	2.89045	2.66998	0.00303331	-1.39814	down	--	--	Biological Process: developmental process involved in reproduction (GO:0003006);; Cellular Component: nucleus (GO:0005634);; Cellular Component: cytosol (GO:0005829);; Biological Process: DNA metabolic process (GO:0006259);; Biological Process: regulation of transcription, DNA-templated (GO:0006355);; Biological Process: fatty acid beta-oxidation (GO:0006635);; Biological Process: multicellular o…	--	--	[R]	General function prediction only	Galactose oxidase, central domain;; Galactose oxidase, central domain;; Kelch motif;; Kelch motif;; Kelch motif;; Kelch motif	Nitrile-specifier protein 5 GN=NSP5 OS=Arabidopsis thaliana (Mouse-ear cress) PE=2 SV=1	R	General function prediction only	PREDICTED: nitrile-specifier protein 5 [Vitis vinifera]
Grape_newGene_2771	76	57	55	0	0	0	5.19394	4.66718	4.15749	0	0	0	1.39881e-17	#NAME?	down	--	--	Cellular Component: nucleus (GO:0005634);;	--	--	[R]	General function prediction only	--	--	L	Replication, recombination and repair	hypothetical protein VITISV_006300 [Vitis vinifera]
VIT_18s0122g00590	177	185	242	163	66	42	7.60651	6.30284	10.5165	1.6606	2.05864	1.96979	0.000101142	-2.269	down	--	--	Molecular Function: AT DNA binding (GO:0003680);; Molecular Function: double-stranded DNA binding (GO:0003690);; Molecular Function: sequence-specific DNA binding transcription factor activity (GO:0003700);; Cellular Component: nucleus (GO:0005634);; Cellular Component: cytoplasm (GO:0005737);; Biological Process: chromatin organization (GO:0006325);; Biological Process: regulation of transcripti…	--	--	--	--	Domain of unknown function (DUF296)	Putative DNA-binding protein ESCAROLA GN=ESC OS=Arabidopsis thaliana (Mouse-ear cress) PE=2 SV=1	R	General function prediction only	PREDICTED: putative DNA-binding protein ESCAROLA [Vitis vinifera]
VIT_04s0023g01660	474	599	626	929	327	218	14.2548	15.4826	20.67	6.69003	7.16817	5.96004	0.000387898	-1.35468	down	--	--	Molecular Function: sequence-specific DNA binding transcription factor activity (GO:0003700);; Molecular Function: binding (GO:0005488);; Cellular Component: nucleus (GO:0005634);; Biological Process: regulation of transcription, DNA-templated (GO:0006355);; Biological Process: tryptophan metabolic process (GO:0006568);; Biological Process: defense response (GO:0006952);; Biological Process: mult…	--	--	--	--	GRAS domain family	Scarecrow-like protein 4 GN=SCL4 OS=Arabidopsis thaliana (Mouse-ear cress) PE=2 SV=1	K	Transcription	hypothetical protein VITISV_023717 [Vitis vinifera]
VIT_18s0001g09140	4097	4817	3370	4155	1924	1888	306.432	298.183	266.64	73.6032	103.554	128.919	1.18948e-16	-1.54485	down	[R]	General function prediction only	Molecular Function: carboxylic ester hydrolase activity (GO:0004091);; Cellular Component: cytoplasm (GO:0005737);; Cellular Component: plastid (GO:0009536);; Biological Process: response to wounding (GO:0009611);; Biological Process: de-etiolation (GO:0009704);; Biological Process: response to sucrose (GO:0009744);; Biological Process: coumarin biosynthetic process (GO:0009805);; Biological Proc…	--	--	--	--	Alpha/beta hydrolase family;; alpha/beta hydrolase fold;; Alpha/beta hydrolase family	Probable strigolactone esterase DAD2 GN=DAD2 OS=Petunia hybrida (Petunia) PE=1 SV=1	R	General function prediction only	PREDICTED: sigma factor sigB regulation protein rsbQ [Vitis vinifera]
VIT_13s0019g02630	41	70	115	1700	927	584	1.2566	2.09154	4.1116	12.7698	21.6938	16.5044	6.82778e-09	2.80998	up	--	--	Molecular Function: iron ion binding (GO:0005506);; Cellular Component: mitochondrion (GO:0005739);; Cellular Component: photosystem II (GO:0009523);; Cellular Component: chloroplast thylakoid membrane (GO:0009535);; Biological Process: response to herbicide (GO:0009635);; Biological Process: photosynthetic electron transport in photosystem II (GO:0009772);; Cellular Component: integral component…	K02703|0|vvi:7498542|psbA, ViviM_p049; PSII 32 kDa protein; K02703 photosystem II P680 reaction center D1 protein (A)	Photosynthesis (ko00195)	--	--	Photosynthetic reaction centre protein	Photosystem Q(B) protein (Precursor) GN=psbA OS=Vitis vinifera (Grape) PE=2 SV=1	C	Energy production and conversion	unnamed protein product [Vitis vinifera]
VIT_01s0011g04590	84	84	83	77	66	9	3.8191	3.73865	4.57175	0.838683	2.3168	0.349126	0.00253663	-1.72399	down	[A]	RNA processing and modification	Molecular Function: zinc ion binding (GO:0008270);; Molecular Function: ligase activity (GO:0016874);;	--	--	[A]	RNA processing and modification	Protein of unknown function (DUF3675);; RING-variant domain	Probable E3 ubiquitin ligase SUD1 GN=F28A23.140 OS=Arabidopsis thaliana (Mouse-ear cress) PE=1 SV=1	A	RNA processing and modification	unnamed protein product [Vitis vinifera]
VIT_16s0100g01210	117	147	130	155	46	47	17.2413	15.9393	18.759	5.71578	5.03049	6.62116	0.000446053	-1.77686	down	[M]	Cell wall/membrane/envelope biogenesis	Molecular Function: binding (GO:0005488);; Cellular Component: cell wall (GO:0005618);; Biological Process: carbohydrate metabolic process (GO:0005975);; Biological Process: response to stress (GO:0006950);; Cellular Component: membrane (GO:0016020);; Biological Process: cellular component organization (GO:0016043);; Molecular Function: kinase activity (GO:0016301);; Molecular Function: hydrolase…	--	--	--	--	--	Proline-rich receptor-like protein kinase PERK2 GN=PERK2 OS=Arabidopsis thaliana (Mouse-ear cress) PE=2 SV=3	S	Function unknown	PREDICTED: 3-hexulose-6-phosphate isomerase [Vitis vinifera]
VIT_08s0007g03590	94	96	67	789	310	205	3.73005	1.85258	2.38763	4.34585	5.33437	4.96373	0.00152705	1.26489	up	--	--	Biological Process: ubiquitin-dependent protein catabolic process (GO:0006511);;	--	--	--	--	BTB/POZ domain	BTB/POZ domain-containing protein FBL11 GN=FBL11 OS=Arabidopsis thaliana (Mouse-ear cress) PE=2 SV=2	R	General function prediction only	unnamed protein product [Vitis vinifera]
Grape_newGene_726	74	65	36	636	264	204	1.48627	1.32844	0.874722	3.30557	4.22339	3.92401	0.000138598	1.64956	up	--	--	Molecular Function: nucleotide binding (GO:0000166);; Molecular Function: nucleic acid binding (GO:0003676);;	--	--	--	--	--	--	R	General function prediction only	hypothetical protein VITISV_022646 [Vitis vinifera]
VIT_08s0040g00610	2156	2399	1492	20630	6392	4426	17.8899	19.7451	15.081	40.9303	39.5526	33.247	4.04335e-10	1.21654	up	[K]	Transcription	Molecular Function: RNA binding (GO:0003723);; Molecular Function: binding (GO:0005488);; Cellular Component: nucleus (GO:0005634);; Cellular Component: cytosol (GO:0005829);; Biological Process: chromatin assembly or disassembly (GO:0006333);; Biological Process: DNA-templated transcription, initiation (GO:0006352);; Biological Process: regulation of transcription from RNA polymerase II promoter…	K11292|0|vvi:100241331|transcription elongation factor SPT6; K11292 transcription elongation factor SPT6 (A)	--	[A]	RNA processing and modification	SH2 domain;; Death-like domain of SPT6;; Helix-hairpin-helix motif;; Holliday-junction resolvase-like of SPT6;; Acidic N-terminal SPT6;; Tex-like protein N-terminal domain	Glycine-rich cell wall structural protein 1.0 (Precursor) OS=Phaseolus vulgaris (Kidney bean) PE=2 SV=1	K	Transcription	PREDICTED: transcription elongation factor SPT6-like [Vitis vinifera]
VIT_13s0019g01840	409	516	249	439	215	251	14.0637	16.3317	9.81614	3.67841	5.38124	7.97976	0.00258469	-1.20956	down	[R]	General function prediction only	Biological Process: cytokinesis by cell plate formation (GO:0000911);; Molecular Function: signal transducer activity (GO:0004871);; Molecular Function: protein binding (GO:0005515);; Cellular Component: nucleus (GO:0005634);; Cellular Component: cytoplasm (GO:0005737);; Cellular Component: heterotrimeric G-protein complex (GO:0005834);; Biological Process: DNA methylation (GO:0006306);; Biologic…	K03364|0|vvi:100252996|protein FIZZY-RELATED 3; K03364 cell division cycle 20-like protein 1, cofactor of APC complex (A)	Ubiquitin mediated proteolysis (ko04120)	[DO]	Cell cycle control, cell division, chromosome partitioning;; Posttranslational modification, protein turnover, chaperones	WD domain, G-beta repeat;; Eukaryotic translation initiation factor eIF2A	Protein FIZZY-RELATED 3 GN=MAC12.21 OS=Arabidopsis thaliana (Mouse-ear cress) PE=1 SV=1	D	Cell cycle control, cell division, chromosome partitioning	PREDICTED: protein FIZZY-RELATED 3 [Vitis vinifera]
VIT_08s0040g02280	700	765	650	6874	2013	1595	75.0766	72.7611	76.4063	169.676	155.524	153.575	6.73623e-09	1.13603	up	[I]	Lipid transport and metabolism	Biological Process: cellular protein modification process (GO:0006464);; Biological Process: diacylglycerol biosynthetic process (GO:0006651);; Molecular Function: phosphatidate phosphatase activity (GO:0008195);; Molecular Function: palmitoyl-(protein) hydrolase activity (GO:0008474);; Cellular Component: chloroplast (GO:0009507);; Cellular Component: membrane (GO:0016020);; Molecular Function: …	K07252|3.68538e-164|vvi:100256862|lipid phosphate phosphatase gamma, chloroplastic; K07252 dolichyldiphosphatase [EC:3.6.1.43] (A)	N-Glycan biosynthesis (ko00510)	[I]	Lipid transport and metabolism	PAP2 superfamily	--	I	Lipid transport and metabolism	PREDICTED: dolichyldiphosphatase 1 [Vitis vinifera]
VIT_07s0005g03140	36	45	17	0	3	0	2.03725	2.18758	1.05636	0	0.121246	0	3.32728e-09	-5.41184	down	--	--	Biological Process: transition metal ion transport (GO:0000041);; Molecular Function: aspartic-type endopeptidase activity (GO:0004190);; Cellular Component: extracellular region (GO:0005576);; Biological Process: proteolysis (GO:0006508);; Biological Process: defense response (GO:0006952);; Biological Process: response to abiotic stimulus (GO:0009628);; Biological Process: salicylic acid metabol…	--	--	[O]	Posttranslational modification, protein turnover, chaperones	Xylanase inhibitor N-terminal;; Xylanase inhibitor C-terminal;; Eukaryotic aspartyl protease	Aspartic proteinase nepenthesin-1 (Precursor) GN=nep1 OS=Nepenthes gracilis (Slender pitcher plant) PE=1 SV=1	O	Posttranslational modification, protein turnover, chaperones	PREDICTED: aspartic proteinase nepenthesin-1 [Vitis vinifera]
VIT_08s0007g06270	140	166	169	59	51	33	6.01007	6.73577	10.0856	0.640149	1.69157	1.46852	1.15031e-08	-2.53526	down	--	--	Molecular Function: DNA binding (GO:0003677);; Cellular Component: nucleus (GO:0005634);; Biological Process: post-embryonic development (GO:0009791);; Biological Process: cellular component organization (GO:0016043);; Cellular Component: intracellular membrane-bounded organelle (GO:0043231);; Biological Process: single-organism cellular process (GO:0044763);; Biological Process: single-organism …	--	--	--	--	SBP domain	Squamosa promoter-binding-like protein 9 GN=SPL9 OS=Arabidopsis thaliana (Mouse-ear cress) PE=2 SV=2	K	Transcription	promoter-binding protein SPL9 [Vitis vinifera]
VIT_16s0022g01650	3535	3551	2765	88	42	17	87.4692	86.1375	83.2634	0.447025	0.780769	0.33999	2.05351e-170	-7.16187	down	[RTKL]	General function prediction only;; Signal transduction mechanisms;; Transcription;; Replication, recombination and repair	Biological Process: MAPK cascade (GO:0000165);; Biological Process: response to molecule of bacterial origin (GO:0002237);; Molecular Function: protein serine/threonine kinase activity (GO:0004674);; Molecular Function: calmodulin binding (GO:0005516);; Molecular Function: ATP binding (GO:0005524);; Cellular Component: extracellular region (GO:0005576);; Cellular Component: plasma membrane (GO:00…	--	--	[T]	Signal transduction mechanisms	Protein kinase domain;; Protein tyrosine kinase;; Wall-associated receptor kinase galacturonan-binding	Probable receptor-like protein kinase At5g39020 (Precursor) GN=At5g39020 OS=Arabidopsis thaliana (Mouse-ear cress) PE=2 SV=1	T	Signal transduction mechanisms	PREDICTED: probable receptor-like protein kinase At1g67000-like [Vitis vinifera]
VIT_06s0061g01380	804	887	936	792	567	278	110.98	120.498	169.67	20.2449	54.352	28.8469	4.06206e-06	-1.60566	down	--	--	Molecular Function: catalytic activity (GO:0003824);; Cellular Component: cytosol (GO:0005829);; Cellular Component: plasma membrane (GO:0005886);; Biological Process: glycolytic process (GO:0006096);; Biological Process: water transport (GO:0006833);; Biological Process: hyperosmotic response (GO:0006972);; Biological Process: Golgi organization (GO:0007030);; Biological Process: response to tem…	--	--	--	--	Stress responsive A/B Barrel Domain	Uncharacterized protein At5g22580 GN=At5g22580 OS=Arabidopsis thaliana (Mouse-ear cress) PE=1 SV=1	S	Function unknown	PREDICTED: uncharacterized protein At5g22580 [Vitis vinifera]
VIT_08s0040g00160	72	90	95	22	12	14	4.33766	4.74463	6.37095	0.280074	0.458535	0.678979	4.0943e-08	-3.25943	down	[S]	Function unknown	Cellular Component: chloroplast (GO:0009507);;	--	--	--	--	Domain of unknown function (DUF309)	--	S	Function unknown	PREDICTED: uncharacterized protein LOC100267181 [Vitis vinifera]
VIT_12s0055g00680	609	625	434	675	233	271	7.61647	8.7828	5.2906	1.50099	1.84046	2.20769	1.88532e-08	-1.4941	down	--	--	Molecular Function: protein kinase activity (GO:0004672);; Molecular Function: protein serine/threonine kinase activity (GO:0004674);; Molecular Function: protein binding (GO:0005515);; Molecular Function: ATP binding (GO:0005524);; Cellular Component: plasma membrane (GO:0005886);; Biological Process: polysaccharide metabolic process (GO:0005976);; Biological Process: protein phosphorylation (GO…	--	--	--	--	--	Probable LRR receptor-like serine/threonine-protein kinase At1g56130 (Precursor) GN=At1g56130 OS=Arabidopsis thaliana (Mouse-ear cress) PE=1 SV=2	T	Signal transduction mechanisms	unnamed protein product [Vitis vinifera]
VIT_06s0080g00810	724	890	894	1315	315	171	28.4288	32.9817	41.0233	12.2164	9.09868	6.01638	1.25662e-05	-1.82348	down	--	--	Cellular Component: mitochondrion (GO:0005739);; Cellular Component: chloroplast (GO:0009507);; Cellular Component: chromoplast (GO:0009509);; Biological Process: abscisic acid biosynthetic process (GO:0009688);; Cellular Component: membrane (GO:0016020);; Biological Process: carotenoid biosynthetic process (GO:0016117);; Biological Process: carotene biosynthetic process (GO:0016120);; Biological…	K14593|0|vvi:100246737|capsanthin/capsorubin synthase, chromoplast; K14593 capsanthin/capsorubin synthase [EC:5.3.99.8] (A)	Carotenoid biosynthesis (ko00906)	--	--	Lycopene cyclase protein;; FAD dependent oxidoreductase;; Tryptophan halogenase;; FAD binding domain;; Pyridine nucleotide-disulphide oxidoreductase	Capsanthin/capsorubin synthase, chromoplast (Precursor) GN=CCS OS=Citrus sinensis (Sweet orange) PE=3 SV=1	C	Energy production and conversion	PREDICTED: capsanthin/capsorubin synthase, chromoplast [Vitis vinifera]
VIT_02s0025g01600	118	160	71	70	26	14	22.9934	25.8955	14.6079	3.21573	3.62676	2.44261	2.08149e-06	-2.78742	down	--	--	Cellular Component: extracellular region (GO:0005576);; Biological Process: petal formation (GO:0048451);; Biological Process: sepal formation (GO:0048453);;	--	--	--	--	Late embryogenesis abundant protein	--	S	Function unknown	PREDICTED: uncharacterized protein LOC100244412 [Vitis vinifera]
VIT_00s0779g00010	433	416	517	6984	2615	2072	12.5916	11.6687	18.7911	49.2056	57.2328	54.4994	2.49354e-25	2.00326	up	--	--	--	--	--	--	--	--	--	S	Function unknown	PREDICTED: uncharacterized protein LOC100853077 [Vitis vinifera]
VIT_09s0002g03610	1151	1311	1032	1980	949	568	56.0734	56.4398	58.1358	18.5905	29.7444	23.8719	1.28503e-06	-1.02412	down	--	--	Molecular Function: DNA binding (GO:0003677);; Molecular Function: chromatin binding (GO:0003682);; Molecular Function: zinc ion binding (GO:0008270);; Biological Process: flower development (GO:0009908);; Cellular Component: intracellular part (GO:0044424);; Biological Process: determination of dorsal/ventral asymmetry (GO:0048262);;	--	--	--	--	Myb-like DNA-binding domain	Transcription factor MYB1R1 OS=Solanum tuberosum (Potato) PE=2 SV=1	K	Transcription	PREDICTED: uncharacterized protein LOC100241227 [Vitis vinifera]
VIT_07s0031g01530	5885	6006	7539	9069	3105	3886	531.538	483.881	774.715	201.855	214.436	333.961	0.00480799	-1.28723	down	--	--	Molecular Function: DNA binding (GO:0003677);; Molecular Function: sequence-specific DNA binding transcription factor activity (GO:0003700);; Molecular Function: protein binding (GO:0005515);; Cellular Component: nucleus (GO:0005634);; Cellular Component: chloroplast thylakoid membrane (GO:0009535);; Biological Process: response to wounding (GO:0009611);; Biological Process: photosynthesis, light…	--	--	--	--	--	Stress enhanced protein 2, chloroplastic (Precursor) GN=SEP2 OS=Arabidopsis thaliana (Mouse-ear cress) PE=2 SV=1	S	Function unknown	PREDICTED: uncharacterized protein LOC100252506 [Vitis vinifera]
VIT_00s0726g00010	22	32	24	0	0	0	4.37424	5.5346	5.33107	0	0	0	1.20049e-12	#NAME?	down	--	--	Molecular Function: ubiquitin-protein transferase activity (GO:0004842);; Molecular Function: protein binding (GO:0005515);; Cellular Component: nucleus (GO:0005634);; Cellular Component: mitochondrion (GO:0005739);; Biological Process: ubiquitin-dependent protein catabolic process (GO:0006511);; Biological Process: multicellular organismal development (GO:0007275);; Molecular Function: zinc ion …	--	--	[R]	General function prediction only	Zinc finger, C3HC4 type (RING finger)	E3 ubiquitin-protein ligase SINAT3 GN=SINAT3 OS=Arabidopsis thaliana (Mouse-ear cress) PE=2 SV=1	O	Posttranslational modification, protein turnover, chaperones	unnamed protein product [Vitis vinifera]
VIT_07s0141g00280	7	6	8	220	65	33	0.678086	0.329946	0.91564	4.04568	3.42663	2.0626	8.15024e-05	2.63629	up	[RTKL]	General function prediction only;; Signal transduction mechanisms;; Transcription;; Replication, recombination and repair	Biological Process: mitotic cell cycle (GO:0000278);; Biological Process: cytokinesis (GO:0000910);; Molecular Function: cyclin-dependent protein serine/threonine kinase activity (GO:0004693);; Molecular Function: protein tyrosine kinase activity (GO:0004713);; Molecular Function: protein binding (GO:0005515);; Molecular Function: ATP binding (GO:0005524);; Cellular Component: cytosol (GO:0005829…	K08819|0|vvi:100854820|cyclin-dependent kinase C-1-like; K08819 cyclin-dependent kinase 12/13 [EC:2.7.11.22 2.7.11.23] (A)	--	[D]	Cell cycle control, cell division, chromosome partitioning	Protein kinase domain;; Protein tyrosine kinase	Cyclin-dependent kinase C-1 GN=CDKC-1 OS=Arabidopsis thaliana (Mouse-ear cress) PE=1 SV=1	T	Signal transduction mechanisms	PREDICTED: cyclin-dependent kinase C-1-like, partial [Vitis vinifera]
VIT_04s0008g01890	970	1036	764	8621	2556	1978	14.7805	15.2197	13.5656	32.0876	29.678	28.2293	1.78103e-08	1.08284	up	--	--	Biological Process: nuclear-transcribed mRNA catabolic process (GO:0000956);; Molecular Function: ubiquitin-protein transferase activity (GO:0004842);; Cellular Component: cytoplasm (GO:0005737);; Biological Process: ubiquitin-dependent protein catabolic process (GO:0006511);; Biological Process: multicellular organismal development (GO:0007275);; Biological Process: response to hormone (GO:00097…	--	--	[R]	General function prediction only	Leucine rich repeat;; Leucine Rich repeats (2 copies);; F-box-like;; F-box domain	F-box/LRR-repeat protein 15 GN=FBL15 OS=Arabidopsis thaliana (Mouse-ear cress) PE=2 SV=2	R	General function prediction only	unnamed protein product [Vitis vinifera]
VIT_08s0007g08580	299	340	259	418	163	167	9.7755	10.6827	9.97904	3.12403	3.82671	5.12631	0.000134927	-1.24708	down	--	--	Molecular Function: sequence-specific DNA binding RNA polymerase II transcription factor activity (GO:0000981);; Molecular Function: DNA binding (GO:0003677);; Molecular Function: sequence-specific DNA binding transcription factor activity (GO:0003700);; Cellular Component: nucleus (GO:0005634);; Cellular Component: nucleolus (GO:0005730);; Biological Process: regulation of glycolytic process (GO…	K09285|0|vvi:100248718|AP2-like ethylene-responsive transcription factor At2g41710; K09285 AP2-like factor, ANT lineage (A)	--	--	--	AP2 domain	AP2-like ethylene-responsive transcription factor At2g41710 GN=At2g41710 OS=Arabidopsis thaliana (Mouse-ear cress) PE=2 SV=2	K	Transcription	PREDICTED: AP2-like ethylene-responsive transcription factor At2g41710-like [Vitis vinifera]
VIT_12s0178g00170	4	7	7	80	40	34	0.452472	0.776519	1.1451	2.34663	3.60326	4.11172	0.00493164	2.1446	up	--	--	Biological Process: reproduction (GO:0000003);; Molecular Function: diacylglycerol kinase activity (GO:0004143);; Cellular Component: plasma membrane (GO:0005886);; Biological Process: protein kinase C-activating G-protein coupled receptor signaling pathway (GO:0007205);; Cellular Component: plasmodesma (GO:0009506);; Cellular Component: chloroplast (GO:0009507);; Biological Process: response to …	--	--	[IT]	Lipid transport and metabolism;; Signal transduction mechanisms	Diacylglycerol kinase accessory domain	Diacylglycerol kinase 6 GN=DGK6 OS=Arabidopsis thaliana (Mouse-ear cress) PE=2 SV=1	I	Lipid transport and metabolism	unnamed protein product [Vitis vinifera]
VIT_16s0098g00160	90	91	52	107	20	42	2.41159	2.45556	1.71445	0.723603	0.424357	1.05072	0.00955535	-1.52758	down	[RTKL]	General function prediction only;; Signal transduction mechanisms;; Transcription;; Replication, recombination and repair	Biological Process: MAPK cascade (GO:0000165);; Biological Process: response to molecule of bacterial origin (GO:0002237);; Molecular Function: protein kinase activity (GO:0004672);; Molecular Function: protein serine/threonine kinase activity (GO:0004674);; Molecular Function: ATP binding (GO:0005524);; Cellular Component: plasma membrane (GO:0005886);; Biological Process: regulation of transcri…	--	--	[T]	Signal transduction mechanisms	Protein kinase domain;; Protein tyrosine kinase;; Wall-associated receptor kinase galacturonan-binding	Probable receptor-like protein kinase At5g39020 (Precursor) GN=At5g39020 OS=Arabidopsis thaliana (Mouse-ear cress) PE=2 SV=1	T	Signal transduction mechanisms	PREDICTED: probable receptor-like protein kinase At1g67000-like [Vitis vinifera]
VIT_13s0064g00020	2766	2965	2075	2836	956	788	256.922	244.856	219.275	64.8545	67.1557	68.7343	1.68889e-20	-1.86236	down	[R]	General function prediction only	Molecular Function: peptide alpha-N-acetyltransferase activity (GO:0004596);; Cellular Component: cytoplasm (GO:0005737);; Biological Process: vegetative to reproductive phase transition of meristem (GO:0010228);; Biological Process: protein maturation (GO:0051604);;	K00670|6.983e-113|vvi:100265457|N-alpha-acetyltransferase 11-like; K00670 peptide alpha-N-acetyltransferase [EC:2.3.1.88] (A)	--	[R]	General function prediction only	Acetyltransferase (GNAT) family;; Acetyltransferase (GNAT) domain;; Acetyltransferase (GNAT) domain;; FR47-like protein;; Acetyltransferase (GNAT) domain	Probable pectinesterase 8 (Precursor) GN=YUP8H12.7 OS=Arabidopsis thaliana (Mouse-ear cress) PE=2 SV=2	R	General function prediction only	PREDICTED: N-alpha-acetyltransferase 11 [Vitis vinifera]
VIT_01s0010g03890	506	591	735	364	146	106	81.5269	80.1432	96.5882	19.9438	22.3705	25.2394	1.64927e-05	-2.65927	down	--	--	Molecular Function: DNA binding (GO:0003677);; Molecular Function: sequence-specific DNA binding transcription factor activity (GO:0003700);; Cellular Component: nucleus (GO:0005634);; Biological Process: regulation of transcription, DNA-templated (GO:0006355);; Biological Process: negative regulation of flower development (GO:0009910);; Biological Process: vernalization response (GO:0010048);; B…	--	--	--	--	K-box region	Floral homeotic protein APETALA 1 GN=AP1 OS=Brassica oleracea (Wild cabbage) PE=2 SV=1	S	Function unknown	unnamed protein product [Vitis vinifera]
VIT_01s0011g01070	124	144	153	210	92	58	6.8573	7.44942	9.12286	2.93604	4.27633	3.20962	0.00656706	-1.29625	down	--	--	--	--	--	--	--	--	--	S	Function unknown	PREDICTED: pentatricopeptide repeat-containing protein At1g52620-like [Vitis vinifera]
VIT_02s0154g00350	365	368	295	859	193	138	17.5282	15.1066	15.4691	9.48738	6.45496	5.85346	0.00396144	-1.09035	down	[C]	Energy production and conversion	Molecular Function: L-lactate dehydrogenase activity (GO:0004459);; Cellular Component: cytoplasm (GO:0005737);; Cellular Component: plasma membrane (GO:0005886);; Biological Process: glycolytic process (GO:0006096);; Biological Process: nucleobase-containing compound metabolic process (GO:0006139);; Biological Process: cellular amino acid metabolic process (GO:0006520);; Biological Process: coen…	K00016|0|vvi:100250615|L-lactate dehydrogenase A; K00016 L-lactate dehydrogenase [EC:1.1.1.27] (A)	Glycolysis / Gluconeogenesis (ko00010);; Cysteine and methionine metabolism (ko00270);; Pyruvate metabolism (ko00620);; Propanoate metabolism (ko00640)	[C]	Energy production and conversion	lactate/malate dehydrogenase, NAD binding domain;; lactate/malate dehydrogenase, alpha/beta C-terminal domain	L-lactate dehydrogenase A OS=Hordeum vulgare (Barley) PE=1 SV=1	C	Energy production and conversion	PREDICTED: L-lactate dehydrogenase A [Vitis vinifera]
VIT_13s0067g03120	225	246	111	1645	483	448	1.71168	1.8542	1.01763	3.0876	2.76993	3.10565	0.00080477	1.04543	up	[K]	Transcription	Biological Process: mitotic cell cycle (GO:0000278);; Cellular Component: DNA-directed RNA polymerase IV complex (GO:0000418);; Cellular Component: DNA-directed RNA polymerase V complex (GO:0000419);; Biological Process: double-strand break repair via homologous recombination (GO:0000724);; Molecular Function: DNA binding (GO:0003677);; Molecular Function: DNA-directed RNA polymerase activity (GO…	K16251|0|vvi:100266900|DNA-directed RNA polymerase V subunit 1; K16251 DNA-directed RNA polymerase V subunit 1 [EC:2.7.7.6] (A)	--	[K]	Transcription	RNA polymerase Rpb1, domain 2;; RNA polymerase Rpb1, domain 1;; RNA polymerase Rpb1, domain 3;; RNA polymerase Rpb1, domain 5	DNA-directed RNA polymerase E subunit 1 GN=At2g40030 OS=Arabidopsis thaliana (Mouse-ear cress) PE=1 SV=1	K	Transcription	PREDICTED: DNA-directed RNA polymerase E subunit 1 [Vitis vinifera]
VIT_13s0019g03350	930	902	1380	851	539	315	40.5298	37.4523	71.4282	8.83006	17.3666	12.3619	0.00771805	-1.87305	down	--	--	Biological Process: maltose metabolic process (GO:0000023);; Biological Process: MAPK cascade (GO:0000165);; Biological Process: sucrose biosynthetic process (GO:0005986);; Biological Process: pentose-phosphate shunt (GO:0006098);; Biological Process: rRNA processing (GO:0006364);; Biological Process: protein targeting to membrane (GO:0006612);; Biological Process: response to cold (GO:0009409);;…	K01100|0|vvi:100260169|sedoheptulose-1,7-bisphosphatase, chloroplastic; K01100 sedoheptulose-bisphosphatase [EC:3.1.3.37] (A)	Carbon fixation in photosynthetic organisms (ko00710);; Carbon metabolism (ko01200)	[G]	Carbohydrate transport and metabolism	Fructose-1-6-bisphosphatase	Sedoheptulose-1,7-bisphosphatase, chloroplastic (Precursor) GN=At3g55800 OS=Arabidopsis thaliana (Mouse-ear cress) PE=1 SV=1	G	Carbohydrate transport and metabolism	PREDICTED: sedoheptulose-1,7-bisphosphatase, chloroplastic [Vitis vinifera]
VIT_04s0023g02780	111	100	99	102	36	11	3.41871	3.10032	3.9456	0.843642	0.869529	0.209014	0.000112286	-2.32822	down	--	--	Biological Process: multicellular organismal development (GO:0007275);; Biological Process: biological regulation (GO:0065007);;	--	--	--	--	Domain of unknown function (DUF702)	Mediator of RNA polymerase II transcription subunit 25 GN=F2J7.4 OS=Arabidopsis thaliana (Mouse-ear cress) PE=1 SV=1	S	Function unknown	PREDICTED: uncharacterized protein LOC100250664 [Vitis vinifera]
VIT_14s0066g00550	239	255	239	193	77	73	5.59185	6.04435	6.99716	1.06232	1.35485	1.66714	4.07642e-08	-2.10113	down	[V]	Defense mechanisms	Biological Process: response to reactive oxygen species (GO:0000302);; Cellular Component: plant-type vacuole (GO:0000325);; Molecular Function: protein binding (GO:0005515);; Molecular Function: ATP binding (GO:0005524);; Cellular Component: vacuolar membrane (GO:0005774);; Cellular Component: plasma membrane (GO:0005886);; Biological Process: ATP catabolic process (GO:0006200);; Biological Proc…	--	--	[U]	Intracellular trafficking, secretion, and vesicular transport	ABC transporter;; ABC transporter transmembrane region	ABC transporter B family member 26, chloroplastic (Precursor) OS=Arabidopsis thaliana (Mouse-ear cress) PE=1 SV=1	Q	Secondary metabolites biosynthesis, transport and catabolism	PREDICTED: ABC transporter B family member 26, chloroplastic [Vitis vinifera]
VIT_17s0000g04210	111	127	124	63	27	8	13.2815	12.7555	15.8524	1.80283	2.37251	0.87608	6.61708e-08	-3.08471	down	--	--	Cellular Component: lipid particle (GO:0005811);; Biological Process: nucleocytoplasmic transport (GO:0006913);; Biological Process: seed germination (GO:0009845);; Biological Process: seed oilbody biogenesis (GO:0010344);; Cellular Component: monolayer-surrounded lipid storage body (GO:0012511);; Cellular Component: integral component of membrane (GO:0016021);; Biological Process: lipid storage …	--	--	--	--	Oleosin	Oleosin 1 GN=OLE1 OS=Prunus dulcis (Almond) PE=2 SV=1	S	Function unknown	PREDICTED: oleosin 16 kDa [Vitis vinifera]
VIT_03s0091g01230	1	0	0	241	115	81	0.080005	0	0	1.60053	2.7377	1.83969	9.60938e-16	7.81743	up	--	--	Cellular Component: cytoplasmic mRNA processing body (GO:0000932);; Cellular Component: nucleus (GO:0005634);; Cellular Component: cytosol (GO:0005829);; Biological Process: leaf morphogenesis (GO:0009965);; Biological Process: root meristem specification (GO:0010071);; Biological Process: primary shoot apical meristem specification (GO:0010072);; Biological Process: deadenylation-independent dec…	K12616|6.04912e-108|vvi:100259985|enhancer of mRNA-decapping protein 4; K12616 enhancer of mRNA-decapping protein 4 (A)	RNA degradation (ko03018)	[R]	General function prediction only	--	Enhancer of mRNA-decapping protein 4 GN=MDC11.13 OS=Arabidopsis thaliana (Mouse-ear cress) PE=1 SV=1	R	General function prediction only	hypothetical protein VITISV_010378 [Vitis vinifera]
VIT_05s0077g01010	828	826	786	1399	454	448	19.3126	18.385	21.9407	7.92202	7.90508	9.54909	2.16283e-06	-1.16598	down	[R]	General function prediction only	Molecular Function: single-stranded RNA binding (GO:0003727);; Cellular Component: intracellular (GO:0005622);; Cellular Component: nucleus (GO:0005634);; Cellular Component: vacuolar membrane (GO:0005774);; Cellular Component: plasma membrane (GO:0005886);; Biological Process: rRNA processing (GO:0006364);; Biological Process: regulation of translation (GO:0006417);; Biological Process: chloropl…	--	--	[R]	General function prediction only	Tetratricopeptide repeat;; Tetratricopeptide repeat;; Tetratricopeptide repeat;; Tetratricopeptide repeat;; TPR repeat;; Tetratricopeptide repeat;; Tetratricopeptide repeat;; Tetratricopeptide repeat;; Tetratricopeptide repeat;; Anaphase-promoting complex, cyclosome, subunit 3;; Suppressor of forked protein (Suf);; Tetratricopeptide repeat;; FAT domain	PsbB mRNA maturation factor Mbb1, chloroplastic (Precursor) GN=MBB1 OS=Chlamydomonas reinhardtii (Chlamydomonas smithii) PE=2 SV=1	A	RNA processing and modification	PREDICTED: psbB mRNA maturation factor Mbb1, chloroplastic [Vitis vinifera]
VIT_05s0049g00550	401	445	1050	12320	2916	3472	72.9777	70.0295	207.877	584.29	416.286	601.064	3.19226e-07	2.07501	up	--	--	Biological Process: response to abiotic stimulus (GO:0009628);; Biological Process: response to hormone (GO:0009725);; Biological Process: post-embryonic development (GO:0009791);; Biological Process: cellular component organization (GO:0016043);; Biological Process: cellular metabolic process (GO:0044237);; Biological Process: primary metabolic process (GO:0044238);; Biological Process: single-o…	--	--	--	--	--	Early nodulin-75 (Precursor) GN=ENOD2B OS=Glycine max (Soybean) PE=2 SV=2	--	--	PREDICTED: uncharacterized protein LOC100240909 [Vitis vinifera]
VIT_11s0206g00120	6885	7151	6559	6815	2235	2404	1147.28	1083.78	1245.25	266.844	268.301	353.811	1.76595e-19	-1.89903	down	[M]	Cell wall/membrane/envelope biogenesis	Molecular Function: transporter activity (GO:0005215);; Cellular Component: mitochondrion (GO:0005739);; Cellular Component: vacuolar membrane (GO:0005774);; Cellular Component: endoplasmic reticulum (GO:0005783);; Cellular Component: Golgi apparatus (GO:0005794);; Cellular Component: plasma membrane (GO:0005886);; Biological Process: transport (GO:0006810);; Biological Process: response to heat …	K03098|1.9348e-84|vvi:100265927|TIL; temperature-induced lipocalin; K03098 apolipoprotein D and lipocalin family protein (A)	--	[M]	Cell wall/membrane/envelope biogenesis	Lipocalin-like domain	--	M	Cell wall/membrane/envelope biogenesis	unnamed protein product [Vitis vinifera]
VIT_08s0007g01760	158	146	107	183	59	36	18.0891	14.8535	13.8361	4.56243	4.59946	3.47042	0.00062638	-1.74289	down	--	--	Molecular Function: 3-oxo-5-alpha-steroid 4-dehydrogenase activity (GO:0003865);; Cellular Component: cytoplasm (GO:0005737);; Biological Process: response to light stimulus (GO:0009416);; Molecular Function: sterol 5-alpha reductase activity (GO:0009917);; Biological Process: brassinosteroid homeostasis (GO:0010268);; Cellular Component: integral component of membrane (GO:0016021);; Biological P…	K09591|0|vvi:100261294|steroid 5-alpha-reductase DET2; K09591 steroid 5-alpha-reductase [EC:1.3.1.22] (A)	Brassinosteroid biosynthesis (ko00905)	[I]	Lipid transport and metabolism	3-oxo-5-alpha-steroid 4-dehydrogenase;; Phospholipid methyltransferase	Steroid 5-alpha-reductase DET2 GN=DET2 OS=Gossypium hirsutum (Upland cotton) PE=1 SV=1	I	Lipid transport and metabolism	PREDICTED: probable steroid reductase DET2 [Vitis vinifera]
VIT_07s0005g03960	201	233	164	55	25	10	5.89677	6.51768	5.64948	0.397747	0.559112	0.272839	1.22711e-15	-3.84537	down	[E]	Amino acid transport and metabolism	Molecular Function: transporter activity (GO:0005215);; Molecular Function: protein binding (GO:0005515);; Cellular Component: Golgi apparatus (GO:0005794);; Cellular Component: plasma membrane (GO:0005886);; Biological Process: polysaccharide metabolic process (GO:0005976);; Biological Process: transport (GO:0006810);; Biological Process: lipid transport (GO:0006869);; Biological Process: intra-…	K14638|0|vvi:100246389|protein NRT1/ PTR FAMILY 5.2-like; K14638 solute carrier family 15 (peptide/histidine transporter), member 3/4 (A)	--	[E]	Amino acid transport and metabolism	POT family;; Major Facilitator Superfamily	Peptide transporter PTR3-A GN=PTR3-A OS=Arabidopsis thaliana (Mouse-ear cress) PE=2 SV=1	P	Inorganic ion transport and metabolism	PREDICTED: peptide transporter PTR3-A-like [Vitis vinifera]
VIT_11s0016g05520	871	884	1179	724	271	330	114.522	105.947	175.986	23.9925	27.2317	41.269	0.000173994	-2.13397	down	--	--	Molecular Function: copper ion binding (GO:0005507);; Cellular Component: plasma membrane (GO:0005886);; Molecular Function: electron carrier activity (GO:0009055);; Cellular Component: anchored component of membrane (GO:0031225);; Cellular Component: intracellular membrane-bounded organelle (GO:0043231);; Biological Process: cellular metabolic process (GO:0044237);; Cellular Component: cytoplasm…	--	--	--	--	Plastocyanin-like domain	Umecyanin OS=Armoracia rusticana (Horseradish) PE=1 SV=1	R	General function prediction only	PREDICTED: umecyanin [Vitis vinifera]
VIT_04s0008g04990	82	97	84	1054	332	295	1.48396	1.78483	1.94399	4.86007	4.72932	5.11132	1.09378e-05	1.55896	up	[R]	General function prediction only	Molecular Function: inward rectifier potassium channel activity (GO:0005242);; Cellular Component: mitochondrion (GO:0005739);; Cellular Component: endoplasmic reticulum (GO:0005783);; Cellular Component: plasma membrane (GO:0005886);; Biological Process: iron ion transport (GO:0006826);; Biological Process: response to stress (GO:0006950);; Biological Process: cell adhesion (GO:0007155);; Biolog…	--	--	[PT]	Inorganic ion transport and metabolism;; Signal transduction mechanisms	Ankyrin repeats (3 copies);; Domain of unknown function (DUF3354);; Ankyrin repeat;; Ion transport protein;; Ankyrin repeats (many copies);; Ankyrin repeats (many copies);; Ankyrin repeat;; Cyclic nucleotide-binding domain;; Ion channel	Potassium channel AKT1 GN=AKT1 OS=Arabidopsis thaliana (Mouse-ear cress) PE=1 SV=2	P	Inorganic ion transport and metabolism	unnamed protein product [Vitis vinifera]
VIT_01s0010g02030	124091	124908	90877	208220	38659	49196	62597.4	51625.9	48635.9	19595.5	11154.3	17885.6	0.00465233	-1.43352	down	--	--	Biological Process: polysaccharide biosynthetic process (GO:0000271);; Cellular Component: extracellular region (GO:0005576);; Cellular Component: plasma membrane (GO:0005886);; Biological Process: pattern specification process (GO:0007389);; Biological Process: regulation of cell size (GO:0008361);; Cellular Component: plant-type cell wall (GO:0009505);; Cellular Component: plasmodesma (GO:00095…	--	--	--	--	Gamma-thionin family	Defensin-like protein (Precursor) OS=Petunia integrifolia (Violet-flowered petunia) PE=2 SV=1	R	General function prediction only	PREDICTED: defensin-like protein [Vitis vinifera]
VIT_05s0049g01200	44	42	41	4	12	0	1.65877	1.49228	1.83289	0.0362262	0.334715	0	1.21742e-07	-3.68237	down	[RTKL]	General function prediction only;; Signal transduction mechanisms;; Transcription;; Replication, recombination and repair	Molecular Function: nucleotide binding (GO:0000166);; Molecular Function: protein kinase activity (GO:0004672);; Molecular Function: protein serine/threonine kinase activity (GO:0004674);; Cellular Component: mitochondrion (GO:0005739);; Cellular Component: plasma membrane (GO:0005886);; Biological Process: polysaccharide metabolic process (GO:0005976);; Cellular Component: plastid (GO:0009536);;…	--	--	[T]	Signal transduction mechanisms	Protein kinase domain;; Protein tyrosine kinase	G-type lectin S-receptor-like serine/threonine-protein kinase At2g19130 (Precursor) GN=At2g19130 OS=Arabidopsis thaliana (Mouse-ear cress) PE=2 SV=1	T	Signal transduction mechanisms	unnamed protein product [Vitis vinifera]
VIT_01s0011g03480	21	23	33	2494	1351	688	1.12165	1.3259	2.31236	32.9154	56.955	34.1561	5.26176e-14	4.83446	up	[MG]	Cell wall/membrane/envelope biogenesis;; Carbohydrate transport and metabolism	Molecular Function: nucleotide binding (GO:0000166);; Biological Process: alternative mRNA splicing, via spliceosome (GO:0000380);; Molecular Function: double-stranded DNA binding (GO:0003690);; Molecular Function: single-stranded DNA binding (GO:0003697);; Molecular Function: mRNA binding (GO:0003729);; Molecular Function: protein kinase activity (GO:0004672);; Molecular Function: calmodulin bin…	--	--	[V]	Defense mechanisms	NAD dependent epimerase/dehydratase family;; 3-beta hydroxysteroid dehydrogenase/isomerase family;; Male sterility protein;; NADH(P)-binding;; NmrA-like family;; short chain dehydrogenase;; KR domain;; Polysaccharide biosynthesis protein	Tetraketide alpha-pyrone reductase 2 GN=T26J14.11 OS=Arabidopsis thaliana (Mouse-ear cress) PE=2 SV=1	Q	Secondary metabolites biosynthesis, transport and catabolism	PREDICTED: bifunctional dihydroflavonol 4-reductase/flavanone 4-reductase isoform 1 [Vitis vinifera]
VIT_16s0039g00990	1300	1322	1132	570	291	260	92.9113	94.2652	102.91	10.8595	17.2674	18.5964	7.48982e-33	-2.65821	down	[O]	Posttranslational modification, protein turnover, chaperones	Molecular Function: glutathione transferase activity (GO:0004364);; Cellular Component: nucleus (GO:0005634);; Cellular Component: vacuolar membrane (GO:0005774);; Cellular Component: cytosol (GO:0005829);; Cellular Component: plasma membrane (GO:0005886);; Biological Process: glucose metabolic process (GO:0006006);; Biological Process: fatty acid beta-oxidation (GO:0006635);; Biological Process:…	K00799|1.58333e-149|vvi:100254521|probable glutathione S-transferase; K00799 glutathione S-transferase [EC:2.5.1.18] (A)	Glutathione metabolism (ko00480)	[O]	Posttranslational modification, protein turnover, chaperones	Glutathione S-transferase, N-terminal domain;; Glutathione S-transferase, N-terminal domain;; Glutathione S-transferase, N-terminal domain;; Glutathione S-transferase, C-terminal domain	Probable glutathione S-transferase OS=Nicotiana tabacum (Common tobacco) PE=2 SV=1	O	Posttranslational modification, protein turnover, chaperones	PREDICTED: glutathione transferase GST 23-like isoform 1 [Vitis vinifera]
VIT_01s0146g00100	530	442	408	729	279	195	18.9436	15.0034	17.3408	5.9179	7.07705	6.07622	1.44445e-05	-1.28811	down	[O]	Posttranslational modification, protein turnover, chaperones	Biological Process: metabolic process (GO:0008152);; Molecular Function: amino acid binding (GO:0016597);;	--	--	--	--	ACT domain;; ACT domain;; ACT domain	--	S	Function unknown	PREDICTED: uncharacterized protein LOC100250497 [Vitis vinifera]
VIT_03s0063g02030	6290	6618	7893	62122	17889	16187	219.72	223.689	344.716	508.583	453.044	505.795	5.96311e-06	1.0402	up	[IM]	Lipid transport and metabolism;; Cell wall/membrane/envelope biogenesis	Cellular Component: chloroplast stroma (GO:0009570);; Biological Process: terpenoid biosynthetic process (GO:0016114);; Biological Process: isopentenyl diphosphate biosynthetic process, methylerythritol 4-phosphate pathway (GO:0019288);; Molecular Function: 4-hydroxy-3-methylbut-2-en-1-yl diphosphate synthase activity (GO:0046429);; Biological Process: response to antibiotic (GO:0046677);; Molecu…	K03527|0|vvi:100267479|4-hydroxy-3-methylbut-2-enyl diphosphate reductase, chloroplastic; K03527 4-hydroxy-3-methylbut-2-enyl diphosphate reductase [EC:1.17.1.2] (A)	Terpenoid backbone biosynthesis (ko00900)	--	--	LytB protein	4-hydroxy-3-methylbut-2-enyl diphosphate reductase, chloroplastic (Precursor) GN=F10M10.120 OS=Arabidopsis thaliana (Mouse-ear cress) PE=2 SV=1	H	Coenzyme transport and metabolism	PREDICTED: 4-hydroxy-3-methylbut-2-enyl diphosphate reductase [Vitis vinifera]
VIT_05s0020g00860	116	92	79	84	36	26	6.34299	4.45417	5.66245	1.22358	1.47714	1.35476	0.000320185	-2.00616	down	[J]	Translation, ribosomal structure and biogenesis	Biological Process: pseudouridine synthesis (GO:0001522);; Molecular Function: RNA binding (GO:0003723);; Biological Process: one-carbon metabolic process (GO:0006730);; Biological Process: tRNA processing (GO:0008033);; Cellular Component: chloroplast (GO:0009507);; Molecular Function: pseudouridine synthase activity (GO:0009982);;	K06173|0|vvi:100254503|tRNA pseudouridine synthase-like 1; K06173 tRNA pseudouridine38-40 synthase [EC:5.4.99.12] (A)	--	[AJ]	RNA processing and modification;; Translation, ribosomal structure and biogenesis	tRNA pseudouridine synthase	--	J	Translation, ribosomal structure and biogenesis	unnamed protein product [Vitis vinifera]
VIT_15s0045g01490	0	0	0	100	91	52	0	0	0	1.2378	3.47957	2.42698	2.9447e-07	Inf	up	[QR]	Secondary metabolites biosynthesis, transport and catabolism;; General function prediction only	Cellular Component: cytoplasm (GO:0005737);; Molecular Function: O-methyltransferase activity (GO:0008171);; Biological Process: isoflavonoid phytoalexin biosynthetic process (GO:0009701);; Biological Process: flavonoid metabolic process (GO:0009812);; Biological Process: alkaloid biosynthetic process (GO:0009821);; Molecular Function: isoflavone 4'-O-methyltransferase activity (GO:0030746);; Mol…	--	--	[R]	General function prediction only	O-methyltransferase;; Dimerisation domain	Trans-resveratrol di-O-methyltransferase GN=ROMT OS=Vitis vinifera (Grape) PE=1 SV=2	R	General function prediction only	PREDICTED: tabersonine 16-O-methyltransferase-like [Vitis vinifera]
VIT_05s0049g01130	261	292	246	362	117	94	10.8649	11.6593	12.1715	3.75171	3.7643	3.70352	2.06446e-05	-1.60785	down	[C]	Energy production and conversion	Molecular Function: alditol:NADP+ 1-oxidoreductase activity (GO:0004032);; Biological Process: monosaccharide metabolic process (GO:0005996);; Biological Process: cellular aromatic compound metabolic process (GO:0006725);; Biological Process: nitrogen compound metabolic process (GO:0006807);; Biological Process: ion transport (GO:0006811);; Biological Process: response to stress (GO:0006950);; Ce…	--	--	[C]	Energy production and conversion	Aldo/keto reductase family	Probable voltage-gated potassium channel subunit beta GN=T1G11.6 OS=Arabidopsis thaliana (Mouse-ear cress) PE=1 SV=1	C	Energy production and conversion	unnamed protein product [Vitis vinifera]
VIT_03s0017g00940	384	389	426	277	108	100	45.3718	42.0714	62.1487	8.58242	11.2175	12.3594	6.29985e-13	-2.33565	down	[C]	Energy production and conversion	Biological Process: MAPK cascade (GO:0000165);; Molecular Function: protein binding (GO:0005515);; Cellular Component: plasma membrane (GO:0005886);; Biological Process: pentose-phosphate shunt (GO:0006098);; Biological Process: rRNA processing (GO:0006364);; Biological Process: protein targeting to membrane (GO:0006612);; Molecular Function: ubiquinol-cytochrome-c reductase activity (GO:0008121)…	K02636|6.59241e-113|vvi:100245219|cytochrome b6-f complex iron-sulfur subunit 2, chloroplastic-like; K02636 cytochrome b6-f complex iron-sulfur subunit [EC:1.10.9.1] (A)	Photosynthesis (ko00195)	[C]	Energy production and conversion	Cytochrome B6-F complex Fe-S subunit;; Rieske [2Fe-2S] domain	Cytochrome b6-f complex iron-sulfur subunit 2, chloroplastic (Precursor) GN=petC2 OS=Nicotiana tabacum (Common tobacco) PE=2 SV=1	C	Energy production and conversion	PREDICTED: cytochrome b6-f complex iron-sulfur subunit, chloroplastic-like [Vitis vinifera]
VIT_07s0095g00040	16	13	3	459	139	92	0.36671	0.28422	0.0703929	2.47075	2.19881	1.6775	8.47753e-09	3.28734	up	--	--	Molecular Function: binding (GO:0005488);; Cellular Component: cell part (GO:0044464);;	--	--	[T]	Signal transduction mechanisms	NB-ARC domain	Putative disease resistance RPP13-like protein 1 GN=RPPL1 OS=Arabidopsis thaliana (Mouse-ear cress) PE=3 SV=1	T	Signal transduction mechanisms	PREDICTED: putative disease resistance protein At3g14460-like [Vitis vinifera]
VIT_17s0000g07070	1204	1371	1081	183	98	38	19.3495	21.203	20.5739	0.789429	1.2545	0.597193	5.93816e-68	-4.57659	down	--	--	Cellular Component: cytoplasm (GO:0005737);; Biological Process: signal transduction (GO:0007165);; Biological Process: metabolic process (GO:0008152);; Biological Process: auxin metabolic process (GO:0009850);; Biological Process: response to inorganic substance (GO:0010035);; Molecular Function: transferase activity, transferring hexosyl groups (GO:0016758);; Biological Process: monocarboxylic …	--	--	[GC]	Carbohydrate transport and metabolism;; Energy production and conversion	UDP-glucoronosyl and UDP-glucosyl transferase	UDP-glycosyltransferase 83A1 GN=UGT83A1 OS=Arabidopsis thaliana (Mouse-ear cress) PE=2 SV=1	CG	Energy production and conversion;; Carbohydrate transport and metabolism	unnamed protein product [Vitis vinifera]
VIT_11s0016g04560	238	229	196	444	131	108	10.5769	8.57024	8.95617	5.42023	4.42775	4.78117	0.00653285	-1.11643	down	[R]	General function prediction only	Biological Process: maltose metabolic process (GO:0000023);; Biological Process: plasma membrane pyruvate transport (GO:0006849);; Molecular Function: bile acid:sodium symporter activity (GO:0008508);; Cellular Component: chloroplast thylakoid (GO:0009534);; Biological Process: response to wounding (GO:0009611);; Biological Process: response to jasmonic acid (GO:0009753);; Cellular Component: chl…	K03453|0|vvi:100254194|sodium/pyruvate cotransporter BASS2, chloroplastic; K03453 bile acid:Na+ symporter, BASS family (A)	--	[P]	Inorganic ion transport and metabolism	Sodium Bile acid symporter family;; SBF-like CPA transporter family (DUF4137)	Sodium/pyruvate cotransporter BASS2, chloroplastic (Precursor) GN=F12C20.6 OS=Arabidopsis thaliana (Mouse-ear cress) PE=2 SV=1	P	Inorganic ion transport and metabolism	unnamed protein product [Vitis vinifera]
VIT_18s0001g00610	416	455	436	582	194	268	32.118	33.1303	39.0537	10.3145	10.8329	18.4751	5.24024e-06	-1.3032	down	--	--	Cellular Component: cytoplasm (GO:0005737);;	--	--	[BK]	Chromatin structure and dynamics;; Transcription	Divergent CRAL/TRIO domain	--	BK	Chromatin structure and dynamics;; Transcription	PREDICTED: ganglioside-induced differentiation-associated protein 2 [Vitis vinifera]
VIT_14s0006g01930	28	46	23	947	251	120	2.79679	4.3936	2.72034	22.052	18.3979	10.9475	0.000162163	2.476	up	--	--	--	--	--	--	--	--	--	S	Function unknown	hypothetical protein VITISV_024715 [Vitis vinifera]
VIT_06s0004g00960	455	514	681	7148	2003	1422	27.3979	28.1923	46.6877	103.038	89.1044	77.9664	2.80811e-07	1.43446	up	--	--	--	--	--	--	--	Family of unknown function (DUF716)	--	S	Function unknown	PREDICTED: uncharacterized protein LOC100255325 [Vitis vinifera]
VIT_00s0225g00060	60	63	24	462	203	224	1.52798	1.4066	0.635012	2.6936	3.89465	5.35939	0.0025041	1.71563	up	[V]	Defense mechanisms	Cellular Component: vacuole (GO:0005773);; Cellular Component: plasma membrane (GO:0005886);; Biological Process: drug transmembrane transport (GO:0006855);; Biological Process: purine nucleobase transport (GO:0006863);; Biological Process: response to nematode (GO:0009624);; Cellular Component: plant-type vacuole membrane (GO:0009705);; Biological Process: proanthocyanidin biosynthetic process (…	K03327|0|vvi:100256287|protein TRANSPARENT TESTA 12-like; K03327 multidrug resistance protein, MATE family (A)	--	[R]	General function prediction only	MatE	Protein TRANSPARENT TESTA 12 GN=F17J16_80 OS=Arabidopsis thaliana (Mouse-ear cress) PE=2 SV=1	S	Function unknown	unnamed protein product [Vitis vinifera]
VIT_17s0000g05620	61	81	92	34	19	15	3.95489	4.75701	6.62716	0.519552	0.851995	0.886854	6.9965e-06	-2.71326	down	[T]	Signal transduction mechanisms	Biological Process: circadian rhythm (GO:0007623);; Cellular Component: chloroplast inner membrane (GO:0009706);; Cellular Component: integral component of membrane (GO:0016021);;	--	--	--	--	HPP family	--	S	Function unknown	unnamed protein product [Vitis vinifera]
VIT_00s1847g00010	68	53	70	30	6	11	14.6244	10.4696	16.936	1.46758	0.910175	2.09634	4.51011e-06	-3.1463	down	[F]	Nucleotide transport and metabolism	Molecular Function: adenine phosphoribosyltransferase activity (GO:0003999);; Molecular Function: ATP binding (GO:0005524);; Cellular Component: mitochondrion (GO:0005739);; Cellular Component: Golgi apparatus (GO:0005794);; Cellular Component: cytosol (GO:0005829);; Cellular Component: plasma membrane (GO:0005886);; Biological Process: purine ribonucleoside salvage (GO:0006166);; Biological Proc…	K00759|1.01702e-56|vvi:100264315|adenine phosphoribosyltransferase 3; K00759 adenine phosphoribosyltransferase [EC:2.4.2.7] (A)	Purine metabolism (ko00230)	[F]	Nucleotide transport and metabolism	Phosphoribosyl transferase domain	Adenine phosphoribosyltransferase 1 GN=APT1 OS=Triticum aestivum (Wheat) PE=2 SV=1	F	Nucleotide transport and metabolism	PREDICTED: adenine phosphoribosyltransferase 1 [Vitis vinifera]
VIT_12s0034g00960	245	186	173	2142	664	582	6.1881	4.37112	4.85122	11.5662	11.7566	12.5682	4.7091e-07	1.36311	up	--	--	--	--	--	--	--	Protein of unknown function (DUF1644)	--	S	Function unknown	PREDICTED: uncharacterized protein LOC100266910 [Vitis vinifera]
VIT_04s0008g00700	7297	7968	5983	15587	3867	3624	1974.75	1794.1	1698.3	936.404	714.876	845.043	3.45913e-06	-1.07623	down	--	--	Cellular Component: anchored component of membrane (GO:0031225);;	--	--	--	--	--	Arabinogalactan peptide 15 (Precursor) GN=AGP15 OS=Arabidopsis thaliana (Mouse-ear cress) PE=1 SV=1	--	--	PREDICTED: uncharacterized protein LOC100257725 [Vitis vinifera]
VIT_05s0094g01260	116	144	142	58	90	14	6.21484	7.39153	8.74832	0.676451	3.3198	0.625489	2.14517e-05	-2.10492	down	[R]	General function prediction only	Cellular Component: nucleus (GO:0005634);; Cellular Component: cytosol (GO:0005829);; Cellular Component: plasma membrane (GO:0005886);; Biological Process: response to oxidative stress (GO:0006979);; Molecular Function: zinc ion binding (GO:0008270);; Biological Process: toxin catabolic process (GO:0009407);; Biological Process: response to cyclopentenone (GO:0010583);; Biological Process: proli…	K07119|0|vvi:100252695|2-alkenal reductase (NADP(+)-dependent); K07119 (A)	--	[R]	General function prediction only	Zinc-binding dehydrogenase	2-alkenal reductase (NADP(+)-dependent) GN=DBR OS=Nicotiana tabacum (Common tobacco) PE=1 SV=1	R	General function prediction only	PREDICTED: NADP-dependent alkenal double bond reductase P2 [Vitis vinifera]
VIT_17s0000g09910	306	314	358	655	188	164	15.4825	14.8767	20.1268	8.08861	6.77819	7.73431	0.00160694	-1.13398	down	[R]	General function prediction only	Biological Process: pentose-phosphate shunt (GO:0006098);; Cellular Component: chloroplast stroma (GO:0009570);; Cellular Component: chloroplast envelope (GO:0009941);; Biological Process: thylakoid membrane organization (GO:0010027);; Biological Process: stomatal complex morphogenesis (GO:0010103);; Biological Process: carotenoid biosynthetic process (GO:0016117);; Molecular Function: hydrolase …	--	--	[R]	General function prediction only	Haloacid dehalogenase-like hydrolase;; HAD-hyrolase-like;; haloacid dehalogenase-like hydrolase	--	R	General function prediction only	PREDICTED: protein CbbY [Vitis vinifera]
VIT_12s0028g01350	60	89	65	73	34	30	0.946208	1.3662	1.22718	0.274856	0.394462	0.426998	0.0060307	-1.59257	down	[RTKL]	General function prediction only;; Signal transduction mechanisms;; Transcription;; Replication, recombination and repair	Molecular Function: protein serine/threonine kinase activity (GO:0004674);; Molecular Function: protein tyrosine kinase activity (GO:0004713);; Molecular Function: ATP binding (GO:0005524);; Cellular Component: extracellular region (GO:0005576);; Cellular Component: plasma membrane (GO:0005886);; Biological Process: protein phosphorylation (GO:0006468);; Biological Process: oligopeptide transport…	--	--	--	--	Di-glucose binding within endoplasmic reticulum;; Protein tyrosine kinase;; Protein kinase domain;; Leucine Rich repeats (2 copies);; Leucine rich repeat;; Leucine Rich Repeat;; Leucine Rich repeat;; Leucine rich repeat	Probable LRR receptor-like serine/threonine-protein kinase At1g07650 (Precursor) GN=At1g07650 OS=Arabidopsis thaliana (Mouse-ear cress) PE=1 SV=1	T	Signal transduction mechanisms	unnamed protein product [Vitis vinifera]
VIT_00s0590g00010	68	50	41	653	178	108	4.99161	3.15396	3.34761	11.1868	9.3791	7.13024	0.00387812	1.30965	up	[O]	Posttranslational modification, protein turnover, chaperones	Cellular Component: mitochondrial inner membrane (GO:0005743);; Cellular Component: plasma membrane (GO:0005886);; Biological Process: protein targeting to mitochondrion (GO:0006626);; Biological Process: cytochrome c-heme linkage (GO:0018063);; Biological Process: methylglyoxal catabolic process to D-lactate (GO:0019243);; Molecular Function: heme binding (GO:0020037);;	--	--	--	--	CcmE	--	S	Function unknown	PREDICTED: cytochrome c-type biogenesis protein CcmE [Vitis vinifera]
VIT_16s0050g02680	280	324	425	7172	1595	978	11.1559	12.0767	20.0226	68.9355	47.4915	36.0591	0.00120557	1.8737	up	[T]	Signal transduction mechanisms	Molecular Function: protein serine/threonine phosphatase activity (GO:0004722);; Molecular Function: protein binding (GO:0005515);; Cellular Component: nucleus (GO:0005634);; Cellular Component: Golgi apparatus (GO:0005794);; Cellular Component: cytosol (GO:0005829);; Cellular Component: plasma membrane (GO:0005886);; Biological Process: negative regulation of protein kinase activity (GO:0006469)…	K14497|2.85173e-119|vvi:100267287|	Plant hormone signal transduction (ko04075)	[T]	Signal transduction mechanisms	Protein phosphatase 2C	Probable protein phosphatase 2C 51 OS=Oryza sativa subsp. japonica (Rice) PE=2 SV=1	T	Signal transduction mechanisms	unnamed protein product [Vitis vinifera]
VIT_03s0132g00310	51	64	35	727	205	165	4.44967	5.16583	3.47942	14.8823	12.9158	12.6474	8.89084e-05	1.7085	up	--	--	Molecular Function: motor activity (GO:0003774);; Molecular Function: actin binding (GO:0003779);; Molecular Function: signal transducer activity (GO:0004871);; Molecular Function: ATP binding (GO:0005524);; Biological Process: signal transduction (GO:0007165);; Molecular Function: selenium binding (GO:0008430);; Biological Process: embryo development (GO:0009790);; Biological Process: post-embry…	K10357|1.34648e-58|vvi:100266890|myosin-17-like; K10357 myosin V (A)	--	[Z]	Cytoskeleton	--	Myosin-17 GN=F7C8.80 OS=Arabidopsis thaliana (Mouse-ear cress) PE=2 SV=2	Z	Cytoskeleton	unnamed protein product [Vitis vinifera]
Grape_newGene_360	0	0	0	126	26	35	0	0	0	1.12282	0.718454	1.16009	2.06107e-10	Inf	up	--	--	Molecular Function: nucleic acid binding (GO:0003676);; Biological Process: DNA metabolic process (GO:0006259);;	--	--	--	--	--	--	S	Function unknown	hypothetical protein VITISV_033117 [Vitis vinifera]
VIT_08s0007g03260	333	393	369	378	144	135	46.4039	48.9154	57.854	12.2475	14.265	16.8236	4.25066e-08	-1.76607	down	--	--	--	--	--	--	--	Domain of unknown function (DUF4228)	--	S	Function unknown	PREDICTED: uncharacterized protein LOC100254636 [Vitis vinifera]
VIT_09s0002g04260	942	968	1047	2221	647	428	35.8105	35.715	49.9844	19.5417	17.9726	14.5464	0.000580176	-1.07258	down	--	--	Cellular Component: mitochondrion (GO:0005739);;	--	--	--	--	Late embryogenesis abundant protein	--	S	Function unknown	PREDICTED: uncharacterized protein LOC100261724 [Vitis vinifera]
VIT_00s0181g00080	72	55	57	628	195	137	4.02334	2.9154	3.73502	8.04466	7.73929	6.71676	0.00667857	1.20176	up	--	--	Biological Process: response to wounding (GO:0009611);; Biological Process: response to bacterium (GO:0009617);; Biological Process: response to salt stress (GO:0009651);; Biological Process: response to abscisic acid (GO:0009737);; Biological Process: response to salicylic acid (GO:0009751);; Biological Process: response to jasmonic acid (GO:0009753);; Biological Process: response to 1-aminocycl…	--	--	--	--	--	F-box protein At1g61340 GN=At1g61340 OS=Arabidopsis thaliana (Mouse-ear cress) PE=2 SV=1	R	General function prediction only	PREDICTED: F-box protein At1g61340-like [Vitis vinifera]
VIT_12s0028g02560	41	45	47	34	8	13	0.897675	0.990863	1.27316	0.190762	0.139936	0.273886	0.000837138	-2.35717	down	--	--	Molecular Function: calcium ion binding (GO:0005509);; Cellular Component: membrane (GO:0016020);;	--	--	--	--	Sodium/calcium exchanger protein	--	S	Function unknown	unnamed protein product [Vitis vinifera]
VIT_09s0002g07640	1	0	0	269	99	105	0.137249	0	0	8.41723	9.63269	12.6137	1.41401e-16	7.92433	up	[C]	Energy production and conversion	Biological Process: response to molecule of bacterial origin (GO:0002237);; Molecular Function: glycerol kinase activity (GO:0004370);; Cellular Component: mitochondrion (GO:0005739);; Cellular Component: cytosol (GO:0005829);; Biological Process: glycerol-3-phosphate metabolic process (GO:0006072);; Biological Process: fatty acid beta-oxidation (GO:0006635);; Biological Process: response to micr…	K00864|2.8253e-96|vvi:100244886|glycerol kinase-like; K00864 glycerol kinase [EC:2.7.1.30] (A)	Glycerolipid metabolism (ko00561);; Plant-pathogen interaction (ko04626)	[G]	Carbohydrate transport and metabolism	FGGY family of carbohydrate kinases, C-terminal domain	Glycerol kinase GN=T21F11.21 OS=Arabidopsis thaliana (Mouse-ear cress) PE=1 SV=1	C	Energy production and conversion	PREDICTED: probable glycerol kinase-like [Vitis vinifera]
VIT_00s0231g00070	1132	1179	566	9844	2435	1848	67.4819	59.2596	37.0729	137.204	102.521	97.9361	0.00180694	1.07303	up	--	--	Molecular Function: monooxygenase activity (GO:0004497);; Cellular Component: plasma membrane (GO:0005886);; Biological Process: multicellular organismal development (GO:0007275);; Cellular Component: plasmodesma (GO:0009506);; Cellular Component: chloroplast (GO:0009507);; Cellular Component: integral component of membrane (GO:0016021);;	--	--	[T]	Signal transduction mechanisms	Protein of unknown function (DUF568);; Eukaryotic cytochrome b561	Auxin-induced in root cultures protein 12 (Precursor) GN=AIR12 OS=Arabidopsis thaliana (Mouse-ear cress) PE=1 SV=3	T	Signal transduction mechanisms	PREDICTED: uncharacterized protein LOC100258198 [Vitis vinifera]
VIT_13s0019g00300	30	32	22	3	0	0	0.542491	0.684786	0.768012	0.0252471	0	0	2.04005e-10	-6.81687	down	--	--	--	--	--	--	--	--	--	--	--	unnamed protein product [Vitis vinifera]
VIT_07s0005g03820	115	121	139	3	0	0	8.87757	9.42455	13.0379	0.0704172	0	0	3.10218e-24	-9.00614	down	--	--	Biological Process: sulfur amino acid metabolic process (GO:0000096);; Biological Process: response to hypoxia (GO:0001666);; Biological Process: defense response to insect (GO:0002213);; Molecular Function: stearoyl-CoA 9-desaturase activity (GO:0004768);; Biological Process: glycine catabolic process (GO:0006546);; Biological Process: fatty acid biosynthetic process (GO:0006633);; Biological Pr…	K03921|9.01605e-124|vvi:100248045|acyl-[acyl-carrier-protein] desaturase 6, chloroplastic-like; K03921 acyl-[acyl-carrier-protein] desaturase [EC:1.14.19.2] (A)	Fatty acid biosynthesis (ko00061);; Biosynthesis of unsaturated fatty acids (ko01040);; Fatty acid metabolism (ko01212)	--	--	Fatty acid desaturase	Acyl-[acyl-carrier-protein] desaturase 6, chloroplastic (Precursor) GN=S-ACP-DES6 OS=Arabidopsis thaliana (Mouse-ear cress) PE=2 SV=2	I	Lipid transport and metabolism	PREDICTED: acyl-[acyl-carrier-protein] desaturase 6, chloroplastic-like [Vitis vinifera]
VIT_16s0098g00150	86	75	38	36	6	7	3.16111	2.67725	1.67571	0.317274	0.166859	0.236262	3.89996e-06	-3.30562	down	[RTKL]	General function prediction only;; Signal transduction mechanisms;; Transcription;; Replication, recombination and repair	Biological Process: MAPK cascade (GO:0000165);; Biological Process: response to molecule of bacterial origin (GO:0002237);; Molecular Function: protein kinase activity (GO:0004672);; Molecular Function: protein serine/threonine kinase activity (GO:0004674);; Molecular Function: ATP binding (GO:0005524);; Cellular Component: extracellular region (GO:0005576);; Cellular Component: plasma membrane (…	--	--	--	--	Protein kinase domain;; Protein tyrosine kinase	Probable receptor-like protein kinase At5g39020 (Precursor) GN=At5g39020 OS=Arabidopsis thaliana (Mouse-ear cress) PE=2 SV=1	T	Signal transduction mechanisms	PREDICTED: probable receptor-like protein kinase At1g67000-like [Vitis vinifera]
VIT_18s0001g05990	91	123	72	87	14	16	4.36213	5.42378	3.94628	1.01309	0.503206	0.705838	3.43734e-05	-2.603	down	--	--	Cellular Component: nucleus (GO:0005634);; Biological Process: protein targeting to membrane (GO:0006612);; Biological Process: cellular aromatic compound metabolic process (GO:0006725);; Biological Process: metabolic process (GO:0008152);; Cellular Component: chloroplast (GO:0009507);; Biological Process: response to abiotic stimulus (GO:0009628);; Biological Process: flavonoid biosynthetic proc…	--	--	[GC]	Carbohydrate transport and metabolism;; Energy production and conversion	UDP-glucoronosyl and UDP-glucosyl transferase	UDP-glycosyltransferase 85A1 GN=F12K8.26 OS=Arabidopsis thaliana (Mouse-ear cress) PE=1 SV=1	CG	Energy production and conversion;; Carbohydrate transport and metabolism	PREDICTED: UDP-glycosyltransferase 85A1 [Vitis vinifera]
VIT_06s0004g07520	566	593	502	4291	2020	1217	15.279	14.2758	16.5176	28.6798	43.5919	32.2823	0.000148435	1.14567	up	--	--	Molecular Function: ubiquitin-protein transferase activity (GO:0004842);; Cellular Component: nucleus (GO:0005634);; Biological Process: ubiquitin-dependent protein catabolic process (GO:0006511);; Biological Process: macromolecule biosynthetic process (GO:0009059);; Biological Process: toxin catabolic process (GO:0009407);; Biological Process: response to abiotic stimulus (GO:0009628);; Biologic…	K10268|0|vvi:100246775|F-box/LRR-repeat protein 3-like; K10268 F-box and leucine-rich repeat protein 2/20 (A)	--	[R]	General function prediction only	Leucine Rich repeat;; Leucine Rich repeats (2 copies);; Leucine rich repeat;; Leucine Rich Repeat	F-box/LRR-repeat protein 3 GN=FBL3 OS=Arabidopsis thaliana (Mouse-ear cress) PE=2 SV=1	R	General function prediction only	unnamed protein product [Vitis vinifera]
VIT_01s0011g00680	1638	1807	1438	2883	1054	878	181.82	184.185	185.512	75.9853	85.2005	88.2093	1.13134e-07	-1.08452	down	[J]	Translation, ribosomal structure and biogenesis	Biological Process: RNA methylation (GO:0001510);; Molecular Function: structural constituent of ribosome (GO:0003735);; Cellular Component: cell wall (GO:0005618);; Cellular Component: nucleolus (GO:0005730);; Cellular Component: vacuole (GO:0005773);; Biological Process: translation (GO:0006412);; Cellular Component: plasmodesma (GO:0009506);; Cellular Component: membrane (GO:0016020);; Cellula…	K02966|7.44856e-105|vvi:100266271|40S ribosomal protein S19-1; K02966 small subunit ribosomal protein S19e (A)	Ribosome (ko03010)	[J]	Translation, ribosomal structure and biogenesis	Ribosomal protein S19e	40S ribosomal protein S19-1 GN=RPS19A OS=Arabidopsis thaliana (Mouse-ear cress) PE=2 SV=1	J	Translation, ribosomal structure and biogenesis	PREDICTED: 40S ribosomal protein S19-1 [Vitis vinifera]
VIT_14s0060g01490	6909	7609	8013	12314	3935	4031	694.635	664.679	903.455	281.414	276.959	353.359	1.31192e-05	-1.23795	down	[O]	Posttranslational modification, protein turnover, chaperones	Cellular Component: cytoplasm (GO:0005737);; Cellular Component: Golgi stack (GO:0005795);; Cellular Component: plasma membrane (GO:0005886);; Biological Process: protein folding (GO:0006457);; Biological Process: response to stress (GO:0006950);; Molecular Function: cytoskeletal protein binding (GO:0008092);; Biological Process: phototropism (GO:0009638);; Biological Process: response to abscisi…	--	--	[O]	Posttranslational modification, protein turnover, chaperones	DnaJ domain	Chaperone protein dnaJ 6 GN=MOJ9.8 OS=Arabidopsis thaliana (Mouse-ear cress) PE=1 SV=1	O	Posttranslational modification, protein turnover, chaperones	PREDICTED: chaperone protein DnaJ-like [Vitis vinifera]
Grape_newGene_1368	6	3	0	102	45	36	0.19961	0.0969525	0	0.840509	1.12635	1.10384	1.93938e-05	3.41839	up	[S]	Function unknown	--	--	--	--	--	Leucine Rich repeats (2 copies);; Leucine rich repeat;; Leucine Rich Repeat;; Leucine rich repeat;; Leucine Rich Repeat	Protein SUPPRESSOR OF npr1-1, CONSTITUTIVE 1 OS=Arabidopsis thaliana (Mouse-ear cress) PE=1 SV=3	T	Signal transduction mechanisms	PREDICTED: TMV resistance protein N-like isoform X1 [Vitis vinifera]
VIT_18s0001g14940	1	7	12	100	43	25	0.00908876	0.136084	0.282158	0.484274	0.650293	0.460678	0.00699827	1.92174	up	--	--	Cellular Component: mitochondrion (GO:0005739);; Biological Process: DNA metabolic process (GO:0006259);; Biological Process: meiosis I (GO:0007127);; Cellular Component: plastid (GO:0009536);; Biological Process: xylem and phloem pattern formation (GO:0010051);; Biological Process: sugar mediated signaling pathway (GO:0010182);; Biological Process: single-organism developmental process (GO:00447…	--	--	[R]	General function prediction only	PPR repeat;; PPR repeat family;; Pentatricopeptide repeat domain;; PPR repeat	Pentatricopeptide repeat-containing protein At3g26540 GN=PCMP-A5 OS=Arabidopsis thaliana (Mouse-ear cress) PE=2 SV=1	R	General function prediction only	PREDICTED: pentatricopeptide repeat-containing protein At3g26540 [Vitis vinifera]
VIT_18s0122g00330	529	661	398	693	240	210	17.0993	18.7167	14.6158	5.45883	5.75893	6.26899	3.73599e-08	-1.53491	down	--	--	Molecular Function: catalytic activity (GO:0003824);; Cellular Component: Golgi apparatus (GO:0005794);; Cellular Component: membrane (GO:0016020);; Biological Process: cellular component organization (GO:0016043);; Biological Process: cell wall biogenesis (GO:0042546);; Biological Process: primary metabolic process (GO:0044238);; Biological Process: cellular macromolecule metabolic process (GO:0…	--	--	[S]	Function unknown	Glycosyltransferase family 92;; Glycosyl transferase family 2	Sulfated surface glycoprotein 185 (Precursor) OS=Volvox carteri (Green alga) PE=1 SV=1	S	Function unknown	PREDICTED: uncharacterized protein LOC100247851 [Vitis vinifera]
VIT_00s0120g00010	106	117	146	221	33	41	11.673	12.9549	20.4083	7.47528	3.3192	5.57784	0.00733757	-1.68906	down	--	--	Cellular Component: mitochondrion (GO:0005739);; Cellular Component: integral component of peroxisomal membrane (GO:0005779);; Biological Process: fatty acid beta-oxidation (GO:0006635);; Biological Process: circadian rhythm (GO:0007623);; Cellular Component: plasmodesma (GO:0009506);; Cellular Component: chloroplast (GO:0009507);; Biological Process: systemic acquired resistance (GO:0009627);; B…	--	--	[U]	Intracellular trafficking, secretion, and vesicular transport	Peroxisomal biogenesis factor 11 (PEX11)	Peroxisomal membrane protein 11C GN=T1N6.24 OS=Arabidopsis thaliana (Mouse-ear cress) PE=1 SV=1	U	Intracellular trafficking, secretion, and vesicular transport	hypothetical protein VITISV_010369 [Vitis vinifera]
VIT_13s0067g02840	44	51	38	729	177	180	0.891321	0.968493	0.902549	3.45058	2.50457	3.33754	2.21482e-05	1.84545	up	[T]	Signal transduction mechanisms	Molecular Function: actin monomer binding (GO:0003785);; Molecular Function: ATP binding (GO:0005524);; Cellular Component: nucleus (GO:0005634);; Cellular Component: cytosol (GO:0005829);; Biological Process: N-terminal protein myristoylation (GO:0006499);; Biological Process: endocytosis (GO:0006897);; Biological Process: organelle organization (GO:0006996);; Biological Process: establishment o…	K00889|0|vvi:100251489|phosphatidylinositol 4-phosphate 5-kinase 6-like; K00889 1-phosphatidylinositol-4-phosphate 5-kinase [EC:2.7.1.68] (A)	Inositol phosphate metabolism (ko00562);; Phosphatidylinositol signaling system (ko04070);; Endocytosis (ko04144)	[T]	Signal transduction mechanisms	Phosphatidylinositol-4-phosphate 5-Kinase;; MORN repeat	Phosphatidylinositol 4-phosphate 5-kinase 6 GN=PIP5K6 OS=Arabidopsis thaliana (Mouse-ear cress) PE=2 SV=1	T	Signal transduction mechanisms	PREDICTED: phosphatidylinositol-4-phosphate 5-kinase 6-like isoform 1 [Vitis vinifera]
VIT_19s0015g00530	168	206	141	62	16	13	9.14267	9.41781	8.306	0.816244	0.639232	0.65564	6.66952e-13	-3.70976	down	--	--	Cellular Component: cell wall (GO:0005618);; Cellular Component: vacuolar membrane (GO:0005774);; Biological Process: acetyl-CoA metabolic process (GO:0006084);; Biological Process: steroid biosynthetic process (GO:0006694);; Biological Process: calcium ion transport (GO:0006816);; Biological Process: Golgi organization (GO:0007030);; Biological Process: pattern specification process (GO:0007389)…	--	--	--	--	Fasciclin domain	Fasciclin-like arabinogalactan protein 1 (Precursor) GN=FLA1 OS=Arabidopsis thaliana (Mouse-ear cress) PE=1 SV=1	R	General function prediction only	PREDICTED: fasciclin-like arabinogalactan protein 1-like [Vitis vinifera]
VIT_00s0229g00170	748	693	634	716	204	195	120.929	107.513	104.466	24.9298	22.8508	27.5135	1.1962e-13	-2.03714	down	--	--	Cellular Component: Golgi apparatus (GO:0005794);;	--	--	--	--	--	--	S	Function unknown	PREDICTED: uncharacterized protein LOC100247746 [Vitis vinifera]
VIT_18s0001g00110	769	751	544	543	272	223	32.1259	28.6808	26.1162	4.60248	7.89276	7.19042	1.95724e-14	-1.92402	down	--	--	--	--	--	--	--	--	--	S	Function unknown	PREDICTED: uncharacterized protein LOC100252277 [Vitis vinifera]
VIT_08s0058g00260	971	1074	745	1468	499	516	14.0869	15.058	12.8896	5.14601	5.43423	6.86928	1.20682e-07	-1.20065	down	--	--	Biological Process: RNA splicing, via endonucleolytic cleavage and ligation (GO:0000394);; Molecular Function: protein binding (GO:0005515);; Cellular Component: nucleus (GO:0005634);; Biological Process: protein N-linked glycosylation (GO:0006487);; Biological Process: cell-cell signaling (GO:0007267);; Biological Process: serine family amino acid metabolic process (GO:0009069);; Biological Proc…	--	--	--	--	Tetratricopeptide repeat;; TPR repeat;; Tetratricopeptide repeat;; Tetratricopeptide repeat	Ethylene-overproduction protein 1 GN=ETO1 OS=Arabidopsis thaliana (Mouse-ear cress) PE=1 SV=2	R	General function prediction only	PREDICTED: ethylene-overproduction protein 1-like [Vitis vinifera]
VIT_03s0038g00440	403	393	387	223	77	96	66.6119	60.005	73.5439	9.05181	9.52148	14.7015	3.99105e-15	-2.57254	down	--	--	Cellular Component: cytoplasm (GO:0005737);; Biological Process: Golgi organization (GO:0007030);; Biological Process: vacuole organization (GO:0007033);;	--	--	[S]	Function unknown	Costars	Costars family protein OS=Oryza sativa subsp. japonica (Rice) PE=2 SV=1	S	Function unknown	PREDICTED: costars family protein [Vitis vinifera]
VIT_17s0000g03210	792	857	786	1575	523	429	31.0351	30.5797	35.9442	15.0791	15.1761	15.4099	2.32128e-05	-1.0631	down	[O]	Posttranslational modification, protein turnover, chaperones	Biological Process: RNA methylation (GO:0001510);; Molecular Function: structural constituent of ribosome (GO:0003735);; Molecular Function: ubiquitin-protein transferase activity (GO:0004842);; Molecular Function: protein binding (GO:0005515);; Cellular Component: nucleolus (GO:0005730);; Cellular Component: vacuole (GO:0005773);; Cellular Component: Golgi apparatus (GO:0005794);; Cellular Compo…	--	--	[O]	Posttranslational modification, protein turnover, chaperones	Ring finger domain;; RING-H2 zinc finger;; Zinc finger, C3HC4 type (RING finger);; zinc-RING finger domain;; Zinc finger, C3HC4 type (RING finger);; Zinc finger, C3HC4 type (RING finger)	E3 ubiquitin ligase BIG BROTHER-related GN=BBR OS=Arabidopsis thaliana (Mouse-ear cress) PE=2 SV=1	O	Posttranslational modification, protein turnover, chaperones	PREDICTED: uncharacterized protein LOC100245764 [Vitis vinifera]
VIT_05s0049g00780	44536	56785	102152	1192073	333992	265610	7401.12	7908.55	18223.8	52342.7	43822	42214.1	0.000967701	1.89501	up	--	--	Biological Process: response to abiotic stimulus (GO:0009628);; Biological Process: post-embryonic development (GO:0009791);; Biological Process: cellular component organization (GO:0016043);; Biological Process: response to chemical (GO:0042221);; Cellular Component: cell part (GO:0044464);; Biological Process: single-organism cellular process (GO:0044763);; Biological Process: single-organism d…	--	--	--	--	--	Early nodulin-75 (Precursor) GN=ENOD2B OS=Glycine max (Soybean) PE=2 SV=2	--	--	PREDICTED: proline-rich 33 kDa extensin-related protein-like isoform 2 [Vitis vinifera]
VIT_02s0025g04530	417	379	229	3222	772	753	3.84327	3.42935	2.5063	7.2498	5.41903	6.3743	0.000132229	1.02483	up	[K]	Transcription	Cellular Component: DNA-directed RNA polymerase IV complex (GO:0000418);; Molecular Function: DNA binding (GO:0003677);; Molecular Function: DNA-directed RNA polymerase activity (GO:0003899);; Molecular Function: protein binding (GO:0005515);; Biological Process: DNA methylation (GO:0006306);; Biological Process: methylation-dependent chromatin silencing (GO:0006346);; Biological Process: DNA-tem…	K16250|0|vvi:100254724|DNA-directed RNA polymerase IV subunit 1; K16250 DNA-directed RNA polymerase IV subunit 1 [EC:2.7.7.6] (A)	--	[K]	Transcription	RNA polymerase Rpb1, domain 2;; Protein of unknown function (DUF3223);; RNA polymerase Rpb1, domain 3;; RNA polymerase Rpb1, domain 5;; RNA polymerase Rpb1, domain 4;; RNA polymerase Rpb1, domain 1	DNA-directed RNA polymerase D subunit 1 GN=At1g63020 OS=Arabidopsis thaliana (Mouse-ear cress) PE=1 SV=1	K	Transcription	PREDICTED: LOW QUALITY PROTEIN: DNA-directed RNA polymerase D subunit 1-like [Vitis vinifera]
VIT_08s0007g05810	276	302	206	2405	640	596	2.88542	3.10138	2.69474	6.27482	5.27013	6.0981	7.73564e-05	1.05345	up	--	--	Cellular Component: cell part (GO:0044464);;	--	--	--	--	Plant calmodulin-binding domain	--	S	Function unknown	unnamed protein product [Vitis vinifera]
VIT_00s0873g00020	3	2	5	632	250	104	0.27219	0.166407	0.507263	13.8486	16.9845	8.71022	2.12261e-12	5.39072	up	[C]	Energy production and conversion	Molecular Function: NADH dehydrogenase (ubiquinone) activity (GO:0008137);; Cellular Component: integral component of membrane (GO:0016021);; Biological Process: electron transport chain (GO:0022900);; Cellular Component: mitochondrial membrane (GO:0031966);; Cellular Component: respiratory chain (GO:0070469);;	K03880|7.49738e-79|vvi:7498617|nad3, ViviM_p080; NADH dehydrogenase subunit 3; K03880 NADH-ubiquinone oxidoreductase chain 3 [EC:1.6.5.3] (A)	Oxidative phosphorylation (ko00190)	[C]	Energy production and conversion	NADH-ubiquinone/plastoquinone oxidoreductase, chain 3	NADH-ubiquinone oxidoreductase chain 3 GN=ND3 OS=Panax ginseng (Korean ginseng) PE=3 SV=1	C	Energy production and conversion	NADH dehydrogenase subunit 3 [Vitis vinifera]
VIT_03s0017g00670	15	9	9	365	182	128	0.760775	0.420566	0.531828	4.33503	6.67864	5.75795	9.49517e-10	3.37547	up	[C]	Energy production and conversion	Biological Process: MAPK cascade (GO:0000165);; Biological Process: response to molecule of bacterial origin (GO:0002237);; Biological Process: response to molecule of fungal origin (GO:0002238);; Molecular Function: glycerol kinase activity (GO:0004370);; Molecular Function: ubiquitin-protein transferase activity (GO:0004842);; Cellular Component: mitochondrion (GO:0005739);; Cellular Component:…	--	--	[O]	Posttranslational modification, protein turnover, chaperones	Ring finger domain;; RING-H2 zinc finger;; Zinc finger, C3HC4 type (RING finger);; Zinc finger, C3HC4 type (RING finger);; Anaphase-promoting complex subunit 11 RING-H2 finger	RING-H2 finger protein ATL54 GN=ATL54 OS=Arabidopsis thaliana (Mouse-ear cress) PE=2 SV=2	O	Posttranslational modification, protein turnover, chaperones	PREDICTED: RING-H2 finger protein ATL54 [Vitis vinifera]
VIT_02s0025g01030	86	109	92	111	33	26	3.30754	4.11569	4.62411	1.11986	0.943256	1.13259	0.00107258	-1.92523	down	[G]	Carbohydrate transport and metabolism	Molecular Function: aldose 1-epimerase activity (GO:0004034);; Biological Process: carbohydrate metabolic process (GO:0005975);; Biological Process: galactose metabolic process (GO:0006012);; Molecular Function: carbohydrate binding (GO:0030246);; Molecular Function: glucose-6-phosphate 1-epimerase activity (GO:0047938);;	K01792|0|vvi:100248350|putative glucose-6-phosphate 1-epimerase; K01792 glucose-6-phosphate 1-epimerase [EC:5.1.3.15] (A)	Glycolysis / Gluconeogenesis (ko00010)	[G]	Carbohydrate transport and metabolism	Aldose 1-epimerase	Putative glucose-6-phosphate 1-epimerase OS=Cenchrus ciliaris (Buffelgrass) PE=2 SV=1	G	Carbohydrate transport and metabolism	unnamed protein product [Vitis vinifera]
VIT_04s0008g01120	1183	1651	1069	1803	901	747	202.692	222.894	190.331	76.1438	114.551	120.666	4.73885e-06	-1.10565	down	--	--	Molecular Function: protein binding (GO:0005515);; Cellular Component: cytoplasm (GO:0005737);; Molecular Function: electron carrier activity (GO:0009055);; Biological Process: response to bacterium (GO:0009617);; Biological Process: response to abiotic stimulus (GO:0009628);; Biological Process: defense response, incompatible interaction (GO:0009814);; Biological Process: salicylic acid mediated…	K03676|5.25104e-93|vvi:100268063|glutaredoxin-C6-like; K03676 glutaredoxin 3 (A)	--	[O]	Posttranslational modification, protein turnover, chaperones	Glutaredoxin	Glutaredoxin-C6 GN=F26P21.160 OS=Arabidopsis thaliana (Mouse-ear cress) PE=2 SV=2	O	Posttranslational modification, protein turnover, chaperones	PREDICTED: glutaredoxin-C6 [Vitis vinifera]
VIT_06s0004g08380	517	539	545	621	314	223	43.796	41.2616	52.2849	13.534	19.5636	20.7001	7.86878e-08	-1.4491	down	--	--	Cellular Component: plastid (GO:0009536);; Cellular Component: thylakoid (GO:0009579);; Cellular Component: intracellular part (GO:0044424);;	--	--	--	--	Protein of unknown function (DUF2488)	Uncharacterized protein ycf54 GN=ycf54 OS=Porphyra purpurea (Red seaweed) PE=3 SV=1	S	Function unknown	hypothetical protein VITISV_031633 [Vitis vinifera]
VIT_17s0000g00850	20	20	22	497	147	101	1.32874	1.18082	1.69952	7.6931	6.97122	5.93506	4.05001e-06	2.37153	up	--	--	Molecular Function: protein binding (GO:0005515);; Biological Process: post-embryonic development (GO:0009791);; Biological Process: system development (GO:0048731);; Biological Process: regulation of multicellular organismal development (GO:2000026);;	--	--	--	--	Frigida-like protein	Protein FRIGIDA GN=FRI OS=Arabidopsis thaliana (Mouse-ear cress) PE=2 SV=1	S	Function unknown	unnamed protein product [Vitis vinifera]
VIT_00s0346g00110	79	82	91	1521	777	524	4.83023	4.73606	6.61138	17.7473	28.1104	23.0542	1.18821e-10	2.49053	up	[R]	General function prediction only	Biological Process: defense response to insect (GO:0002213);; Molecular Function: glutamate-cysteine ligase activity (GO:0004357);; Cellular Component: mitochondrion (GO:0005739);; Biological Process: gluconeogenesis (GO:0006094);; Biological Process: glycolytic process (GO:0006096);; Biological Process: glutathione biosynthetic process (GO:0006750);; Biological Process: amino acid transport (GO:…	K00083|0|vvi:100252642|probable mannitol dehydrogenase; K00083 cinnamyl-alcohol dehydrogenase [EC:1.1.1.195] (A)	Phenylpropanoid biosynthesis (ko00940)	[Q]	Secondary metabolites biosynthesis, transport and catabolism	Alcohol dehydrogenase GroES-like domain;; Zinc-binding dehydrogenase;; D-isomer specific 2-hydroxyacid dehydrogenase, NAD binding domain	Probable mannitol dehydrogenase GN=CAD OS=Fragaria ananassa (Strawberry) PE=1 SV=1	Q	Secondary metabolites biosynthesis, transport and catabolism	PREDICTED: probable mannitol dehydrogenase [Vitis vinifera]
VIT_09s0002g08290	189	171	189	171	72	44	7.73084	7.36005	9.50228	1.7424	1.57029	1.48942	5.25107e-06	-2.02703	down	--	--	Molecular Function: binding (GO:0005488);; Biological Process: defense response (GO:0006952);; Molecular Function: ADP binding (GO:0043531);;	--	--	[T]	Signal transduction mechanisms	NB-ARC domain;; Leucine Rich repeats (2 copies);; Leucine Rich Repeat;; Leucine rich repeat;; AAA domain	Putative disease resistance protein RGA4 GN=RGA4 OS=Solanum bulbocastanum (Wild potato) PE=2 SV=1	S	Function unknown	PREDICTED: putative disease resistance protein RGA4-like [Vitis vinifera]
VIT_13s0047g00230	84	103	91	10	19	4	3.08224	3.41005	3.80527	0.0859691	0.505153	0.13104	1.35087e-10	-3.78084	down	--	--	Molecular Function: enzyme inhibitor activity (GO:0004857);; Cellular Component: extracellular region (GO:0005576);; Biological Process: amino acid transport (GO:0006865);; Biological Process: response to stress (GO:0006950);; Biological Process: catabolic process (GO:0009056);; Cellular Component: plant-type cell wall (GO:0009505);; Biological Process: sterol biosynthetic process (GO:0016126);; …	K01051|0|vvi:100262623|probable pectinesterase/pectinesterase inhibitor 25; K01051 pectinesterase [EC:3.1.1.11] (A)	Pentose and glucuronate interconversions (ko00040);; Starch and sucrose metabolism (ko00500)	--	--	Pectinesterase;; Plant invertase/pectin methylesterase inhibitor	Pectinesterase 25 (Precursor) GN=T7M13.20 OS=Arabidopsis thaliana (Mouse-ear cress) PE=2 SV=1	G	Carbohydrate transport and metabolism	PREDICTED: probable pectinesterase/pectinesterase inhibitor 25-like [Vitis vinifera]
VIT_18s0001g14500	4635	5022	2316	36557	11076	9327	84.6524	89.8299	50.9989	158.87	148.656	151.759	2.05796e-07	1.13815	up	[O]	Posttranslational modification, protein turnover, chaperones	Molecular Function: structural constituent of ribosome (GO:0003735);; Molecular Function: ATP binding (GO:0005524);; Cellular Component: cell wall (GO:0005618);; Cellular Component: nucleus (GO:0005634);; Cellular Component: mitochondrion (GO:0005739);; Cellular Component: vacuolar membrane (GO:0005774);; Cellular Component: endoplasmic reticulum lumen (GO:0005788);; Cellular Component: Golgi app…	K09487|0|vvi:100267648|endoplasmin homolog; K09487 heat shock protein 90kDa beta (A)	Protein processing in endoplasmic reticulum (ko04141);; Plant-pathogen interaction (ko04626)	[O]	Posttranslational modification, protein turnover, chaperones	Hsp90 protein;; Histidine kinase-, DNA gyrase B-, and HSP90-like ATPase;; Histidine kinase-, DNA gyrase B-, and HSP90-like ATPase	Endoplasmin homolog (Precursor) GN=HSP90 OS=Catharanthus roseus (Madagascar periwinkle) PE=1 SV=1	O	Posttranslational modification, protein turnover, chaperones	PREDICTED: endoplasmin homolog [Vitis vinifera]
VIT_06s0004g05430	1414	1719	1384	2390	792	843	76.3329	89.7225	89.5241	30.7387	31.6474	40.984	3.90876e-09	-1.21166	down	[IQR]	Lipid transport and metabolism;; Secondary metabolites biosynthesis, transport and catabolism;; General function prediction only	Biological Process: maltose metabolic process (GO:0000023);; Molecular Function: nucleotide binding (GO:0000166);; Biological Process: pentose-phosphate shunt (GO:0006098);; Biological Process: lipid metabolic process (GO:0006629);; Molecular Function: oxidoreductase activity (GO:0016491);; Molecular Function: oxidoreductase activity, acting on the CH-OH group of donors, NAD or NADP as acceptor (…	K08081|0|vvi:100262098|tropinone reductase homolog At1g07440; K08081 Tropinone reductase 1 [EC:1.1.1.206] (A)	Tropane, piperidine and pyridine alkaloid biosynthesis (ko00960)	[R]	General function prediction only	Enoyl-(Acyl carrier protein) reductase;; short chain dehydrogenase;; KR domain	Tropinone reductase homolog At1g07440 GN=At1g07440 OS=Arabidopsis thaliana (Mouse-ear cress) PE=1 SV=1	Q	Secondary metabolites biosynthesis, transport and catabolism	unnamed protein product [Vitis vinifera]
Grape_newGene_1508	0	0	0	153	50	48	0	0	0	0.848586	0.835164	0.981451	4.03908e-12	Inf	up	--	--	Molecular Function: nucleic acid binding (GO:0003676);; Molecular Function: ATP binding (GO:0005524);; Biological Process: defense response (GO:0006952);; Biological Process: signal transduction (GO:0007165);; Molecular Function: zinc ion binding (GO:0008270);; Molecular Function: nucleoside-triphosphatase activity (GO:0017111);; Molecular Function: ADP binding (GO:0043531);;	--	--	--	--	Leucine rich repeat;; Leucine Rich repeats (2 copies);; Leucine Rich Repeat;; Leucine rich repeat	Probable WRKY transcription factor 19 GN=WRKY19 OS=Arabidopsis thaliana (Mouse-ear cress) PE=2 SV=1	S	Function unknown	PREDICTED: TMV resistance protein N-like [Vitis vinifera]
VIT_01s0026g02170	377	473	262	3903	1229	956	6.07353	7.61841	5.34633	13.7472	12.9148	12.2022	6.70635e-09	1.32864	up	[DZ]	Cell cycle control, cell division, chromosome partitioning;; Cytoskeleton	Molecular Function: protein binding (GO:0005515);; Molecular Function: phospholipid binding (GO:0005543);; Cellular Component: cytoplasm (GO:0005737);; Cellular Component: cell cortex (GO:0005938);; Biological Process: response to UV (GO:0009411);; Biological Process: cortical protein anchoring (GO:0032065);; Cellular Component: intracellular organelle (GO:0043229);; Molecular Function: metal ion…	--	--	--	--	Regulator of chromosome condensation (RCC1) repeat;; Regulator of chromosome condensation (RCC1) repeat;; FYVE zinc finger;; Meiotic cell cortex C-terminal pleckstrin homology	Ultraviolet-B receptor UVR8 GN=UVR8 OS=Arabidopsis thaliana (Mouse-ear cress) PE=1 SV=1	R	General function prediction only	PREDICTED: uncharacterized protein LOC100250008 [Vitis vinifera]
VIT_08s0007g08840	989	1014	882	1238	497	346	34.5415	33.7702	36.5868	10.3252	12.6827	10.9924	5.56859e-11	-1.54211	down	--	--	Molecular Function: transferase activity, transferring glycosyl groups (GO:0016757);;	--	--	[S]	Function unknown	Protein of unknown function (DUF563)	--	S	Function unknown	PREDICTED: uncharacterized protein LOC100245312 isoform 1 [Vitis vinifera]
VIT_11s0065g01210	53	43	30	660	196	173	8.21365	5.41917	4.85295	25.1477	22.5746	25.048	2.02273e-05	1.90307	up	--	--	Biological Process: immune system process (GO:0002376);; Cellular Component: cytosol (GO:0005829);; Cellular Component: ribosome (GO:0005840);; Biological Process: cellular protein modification process (GO:0006464);; Biological Process: anion transport (GO:0006820);; Biological Process: defense response (GO:0006952);; Biological Process: multicellular organismal development (GO:0007275);; Biologi…	--	--	[O]	Posttranslational modification, protein turnover, chaperones	Ring finger domain;; RING-H2 zinc finger;; Zinc finger, C3HC4 type (RING finger)	RING-H2 finger protein ATL56 GN=ATL56 OS=Arabidopsis thaliana (Mouse-ear cress) PE=2 SV=1	O	Posttranslational modification, protein turnover, chaperones	hypothetical protein VITISV_042318 [Vitis vinifera]
VIT_01s0011g01780	18	17	7	561	228	249	1.65452	1.49526	0.750458	11.2974	14.2633	19.396	4.53941e-12	3.70936	up	--	--	Biological Process: response to stress (GO:0006950);; Cellular Component: intracellular membrane-bounded organelle (GO:0043231);; Biological Process: single-organism transport (GO:0044765);;	--	--	--	--	Phloem protein 2	Putative F-box protein PP2-B12 GN=PP2B12 OS=Arabidopsis thaliana (Mouse-ear cress) PE=4 SV=1	R	General function prediction only	PREDICTED: protein PHLOEM PROTEIN 2-LIKE A2 [Vitis vinifera]
VIT_16s0100g00330	18	20	27	17	7	3	1.60366	1.59614	2.68618	0.358	0.45279	0.240963	0.00162988	-2.45045	down	--	--	Cellular Component: chloroplast (GO:0009507);;	--	--	--	--	--	--	S	Function unknown	PREDICTED: uncharacterized protein LOC100247067 [Vitis vinifera]
VIT_03s0038g04500	492	477	319	3935	1259	1035	12.1294	11.741	9.81944	23.407	23.1807	23.0982	3.06188e-07	1.16168	up	[F]	Nucleotide transport and metabolism	Molecular Function: dihydrofolate reductase activity (GO:0004146);; Molecular Function: thymidylate synthase activity (GO:0004799);; Biological Process: dTMP biosynthetic process (GO:0006231);; Biological Process: glycine biosynthetic process (GO:0006545);; Biological Process: one-carbon metabolic process (GO:0006730);; Biological Process: methylation (GO:0032259);; Biological Process: tetrahydro…	K13998|0|vvi:100267529|bifunctional dihydrofolate reductase-thymidylate synthase-like; K13998 dihydrofolate reductase / thymidylate synthase [EC:1.5.1.3 2.1.1.45] (A)	Pyrimidine metabolism (ko00240);; One carbon pool by folate (ko00670);; Folate biosynthesis (ko00790)	[F]	Nucleotide transport and metabolism	Thymidylate synthase;; Dihydrofolate reductase	Thymidylate synthase OS=Glycine max (Soybean) PE=1 SV=1	H	Coenzyme transport and metabolism	unnamed protein product [Vitis vinifera]
VIT_02s0025g01470	158	181	162	169	92	44	13.5626	13.9755	15.5446	3.588	5.90014	3.4294	7.99222e-05	-1.74031	down	--	--	Cellular Component: chloroplast thylakoid membrane (GO:0009535);; Biological Process: response to blue light (GO:0009637);; Biological Process: regulation of proton transport (GO:0010155);; Biological Process: cellular cation homeostasis (GO:0030003);; Biological Process: protein autophosphorylation (GO:0046777);; Biological Process: divalent metal ion transport (GO:0070838);;	--	--	--	--	Protein of unknown function (DUF3252)	--	S	Function unknown	hypothetical protein VITISV_003162 [Vitis vinifera]
VIT_01s0146g00390	0	8	1	195	78	37	0	0.944117	0.145817	5.69586	7.04428	4.12805	9.47335e-08	4.05358	up	--	--	Cellular Component: mitochondrial proton-transporting ATP synthase complex, coupling factor F(o) (GO:0000276);; Molecular Function: cytochrome-c oxidase activity (GO:0004129);; Molecular Function: ATP binding (GO:0005524);; Cellular Component: vacuole (GO:0005773);; Cellular Component: chloroplast (GO:0009507);; Molecular Function: hydrogen ion transmembrane transporter activity (GO:0015078);; Bi…	K02109|5.60988e-105|vvi:7498613|atp8, ViviM_p075; ATPase subunit 8; K02109 F-type H+-transporting ATPase subunit b (A)	Oxidative phosphorylation (ko00190);; Photosynthesis (ko00195)	--	--	Mitochondrial domain of unknown function (DUF1082);; Plant ATP synthase F0	Putative ATP synthase protein YMF19 GN=YMF19 OS=Helianthus annuus (Common sunflower) PE=3 SV=1	C	Energy production and conversion	ATPase subunit 8 [Vitis vinifera]
VIT_18s0001g06370	459	528	473	529	197	205	19.5313	22.053	25.2019	5.05961	5.63135	7.17317	6.21986e-09	-1.65741	down	--	--	Molecular Function: peroxidase activity (GO:0004601);; Molecular Function: protein binding (GO:0005515);; Cellular Component: nucleus (GO:0005634);; Biological Process: pentose-phosphate shunt (GO:0006098);; Biological Process: rRNA processing (GO:0006364);; Biological Process: response to oxidative stress (GO:0006979);; Cellular Component: chloroplast thylakoid membrane (GO:0009535);; Cellular C…	K00434|0|cic:CICLE_v10001685mg|hypothetical protein; K00434 L-ascorbate peroxidase [EC:1.11.1.11] (A)	Ascorbate and aldarate metabolism (ko00053);; Glutathione metabolism (ko00480)	--	--	Peroxidase	Thylakoid lumenal 29 kDa protein, chloroplastic (Precursor) GN=CLEB3J9 OS=Solanum lycopersicum (Tomato) PE=3 SV=1	R	General function prediction only	unnamed protein product [Vitis vinifera]
Grape_newGene_131	1	1	1	324	77	63	1.40744e-08	1.28989e-08	6.61466e-09	1.49295	1.04801	1.16086	2.80966e-13	6.01117	up	[RTKL]	General function prediction only;; Signal transduction mechanisms;; Transcription;; Replication, recombination and repair	Molecular Function: nucleic acid binding (GO:0003676);; Molecular Function: protein serine/threonine kinase activity (GO:0004674);; Molecular Function: calcium ion binding (GO:0005509);; Molecular Function: ATP binding (GO:0005524);; Biological Process: protein phosphorylation (GO:0006468);; Biological Process: DNA integration (GO:0015074);; Molecular Function: polysaccharide binding (GO:0030247)…	--	--	--	--	Protein kinase domain;; Protein tyrosine kinase;; Calcium-binding EGF domain;; EGF-like domain;; Wall-associated receptor kinase galacturonan-binding	Wall-associated receptor kinase-like 22 (Precursor) GN=F20B17_27 OS=Arabidopsis thaliana (Mouse-ear cress) PE=2 SV=1	T	Signal transduction mechanisms	PREDICTED: wall-associated receptor kinase 2-like [Vitis vinifera]
VIT_01s0011g02330	124	164	155	25	93	9	4.73054	5.9705	7.01827	0.22022	2.52028	0.301495	3.68759e-06	-2.41283	down	--	--	--	--	--	--	--	Protein of unknown function (DUF1262)	--	S	Function unknown	PREDICTED: uncharacterized protein LOC100261208 [Vitis vinifera]
VIT_07s0141g00520	3286	3628	2161	35625	10109	9427	114.727	122.006	90.6384	295.409	261.173	296.6	8.90791e-13	1.47646	up	--	--	Molecular Function: serine-type carboxypeptidase activity (GO:0004185);; Cellular Component: extracellular region (GO:0005576);; Cellular Component: vacuole (GO:0005773);; Biological Process: proteolysis (GO:0006508);; Molecular Function: sinapoyltransferase activity (GO:0016752);; Biological Process: secondary metabolic process (GO:0019748);;	K16296|0|vvi:100258524|serine carboxypeptidase 1; K16296 serine carboxypeptidase-like clade I [EC:3.4.16.-] (A)	--	[OE]	Posttranslational modification, protein turnover, chaperones;; Amino acid transport and metabolism	Serine carboxypeptidase	Serine carboxypeptidase 1 chain B (Precursor) GN=CBP1 OS=Hordeum vulgare (Barley) PE=1 SV=4	O	Posttranslational modification, protein turnover, chaperones	PREDICTED: serine carboxypeptidase-like 20-like [Vitis vinifera]
VIT_16s0050g01610	1	6	17	108	65	43	0.0455016	0.247227	0.876928	1.19957	2.2166	1.80722	0.0026274	2.15005	up	--	--	Cellular Component: nucleus (GO:0005634);; Cellular Component: cytosol (GO:0005829);; Biological Process: metabolic process (GO:0008152);; Biological Process: response to toxic substance (GO:0009636);; Biological Process: response to salt stress (GO:0009651);; Biological Process: phenylpropanoid metabolic process (GO:0009698);; Biological Process: flavonoid biosynthetic process (GO:0009813);; Bio…	--	--	[GC]	Carbohydrate transport and metabolism;; Energy production and conversion	UDP-glucoronosyl and UDP-glucosyl transferase	UDP-glycosyltransferase 88A1 GN=UGT88A1 OS=Arabidopsis thaliana (Mouse-ear cress) PE=2 SV=1	CG	Energy production and conversion;; Carbohydrate transport and metabolism	PREDICTED: UDP-glycosyltransferase 88A1-like [Vitis vinifera]
VIT_06s0004g03000	226	214	249	440	160	116	12.7614	11.1553	16.4307	5.91065	6.62023	5.93515	0.00761576	-1.06421	down	[H]	Coenzyme transport and metabolism	Molecular Function: glutaminase activity (GO:0004359);; Cellular Component: cytosol (GO:0005829);; Biological Process: glutamine metabolic process (GO:0006541);; Biological Process: pyridoxine biosynthetic process (GO:0008615);; Biological Process: embryo development ending in seed dormancy (GO:0009793);; Molecular Function: transferase activity (GO:0016740);; Molecular Function: protein heterodi…	K08681|0|vvi:100267348|pyridoxal biosynthesis protein PDX2; K08681 5'-phosphate synthase pdxT subunit [EC:4.3.3.6] (A)	Vitamin B6 metabolism (ko00750)	[H]	Coenzyme transport and metabolism	SNO glutamine amidotransferase family;; CobB/CobQ-like glutamine amidotransferase domain	Pyridoxal biosynthesis protein PDX2 GN=muf9.190 OS=Arabidopsis thaliana (Mouse-ear cress) PE=1 SV=1	H	Coenzyme transport and metabolism	PREDICTED: pyridoxal biosynthesis protein PDX2-like [Vitis vinifera]
VIT_08s0007g08050	4657	4930	4942	3853	1714	1758	156.838	151.943	182.344	33.387	45.7239	58.4643	7.77219e-16	-1.93321	down	[M]	Cell wall/membrane/envelope biogenesis	Cellular Component: extracellular region (GO:0005576);; Biological Process: proteolysis (GO:0006508);; Molecular Function: serine-type peptidase activity (GO:0008236);; Cellular Component: chloroplast thylakoid lumen (GO:0009543);; Biological Process: chlorophyll catabolic process (GO:0015996);; Cellular Component: membrane (GO:0016020);; Biological Process: intracellular signal transduction (GO:…	--	--	--	--	Peptidase family S41;; PDZ domain (Also known as DHR or GLGF);; PDZ domain	C-terminal processing peptidase, chloroplastic (Precursor) GN=ctpA OS=Scenedesmus obliquus PE=1 SV=1	R	General function prediction only	PREDICTED: carboxyl-terminal-processing protease-like [Vitis vinifera]
VIT_12s0028g03120	206	194	183	99	98	101	15.1186	13.2275	15.9467	1.87314	5.65842	7.1889	3.49443e-06	-1.62485	down	--	--	--	--	--	--	--	--	Protein E6 GN=E6 OS=Gossypium hirsutum (Upland cotton) PE=2 SV=1	R	General function prediction only	PREDICTED: protein E6-like [Vitis vinifera]
VIT_17s0000g05630	1964	2170	1809	1380	912	587	87.4032	85.661	90.3502	14.6088	29.4461	23.7442	4.83214e-24	-1.93305	down	[K]	Transcription	Molecular Function: transcription regulatory region sequence-specific DNA binding (GO:0000976);; Molecular Function: sequence-specific DNA binding transcription factor activity (GO:0003700);; Cellular Component: nucleus (GO:0005634);; Biological Process: regulation of transcription, DNA-templated (GO:0006355);; Biological Process: response to desiccation (GO:0009269);; Biological Process: respons…	--	--	[K]	Transcription	Homeobox domain;; Homeobox associated leucine zipper	Homeobox-leucine zipper protein HAT5 GN=F4P13.2 OS=Arabidopsis thaliana (Mouse-ear cress) PE=1 SV=1	K	Transcription	PREDICTED: homeobox-leucine zipper protein HAT5-like [Vitis vinifera]
VIT_08s0040g01610	23	22	18	327	98	77	0.41622	0.383915	0.333221	1.37852	1.3907	1.22828	0.00165586	1.83298	up	[G]	Carbohydrate transport and metabolism	Biological Process: myo-inositol hexakisphosphate biosynthetic process (GO:0010264);;	--	--	--	--	AAA domain;; AAA domain;; AAA domain	--	G	Carbohydrate transport and metabolism	PREDICTED: uncharacterized protein DDB_G0273453/DDB_G0273565-like [Vitis vinifera]
VIT_14s0030g00410	383	446	367	317	146	141	37.7837	40.8332	40.5324	7.47148	10.6476	12.5584	2.39294e-10	-1.92138	down	[T]	Signal transduction mechanisms	Biological Process: transition metal ion transport (GO:0000041);; Biological Process: phosphorelay signal transduction system (GO:0000160);; Cellular Component: nucleus (GO:0005634);; Cellular Component: cytoplasm (GO:0005737);; Cellular Component: cytosol (GO:0005829);; Biological Process: DNA-dependent DNA replication (GO:0006261);; Biological Process: double-strand break repair (GO:0006302);; …	K14490|4.01212e-104|vvi:100250410|histidine-containing phosphotransfer protein 1; K14490 histidine-containing phosphotransfer peotein (A)	Plant hormone signal transduction (ko04075)	[T]	Signal transduction mechanisms	Hpt domain	Histidine-containing phosphotransfer protein 1 GN=MIL23.8 OS=Arabidopsis thaliana (Mouse-ear cress) PE=1 SV=1	T	Signal transduction mechanisms	PREDICTED: histidine-containing phosphotransfer protein 1 [Vitis vinifera]
VIT_18s0001g14910	27	21	29	4	11	4	1.35311	0.939552	1.60501	0.0486888	0.377986	0.139898	6.92698e-05	-2.60847	down	[R]	General function prediction only	Biological Process: defense response to insect (GO:0002213);; Molecular Function: glutamate-cysteine ligase activity (GO:0004357);; Cellular Component: mitochondrion (GO:0005739);; Biological Process: gluconeogenesis (GO:0006094);; Biological Process: glycolytic process (GO:0006096);; Biological Process: glutathione biosynthetic process (GO:0006750);; Biological Process: amino acid transport (GO:…	K00083|0|vvi:100262607|probable cinnamyl alcohol dehydrogenase 6; K00083 cinnamyl-alcohol dehydrogenase [EC:1.1.1.195] (A)	Phenylpropanoid biosynthesis (ko00940)	[Q]	Secondary metabolites biosynthesis, transport and catabolism	Alcohol dehydrogenase GroES-like domain;; Zinc-binding dehydrogenase;; D-isomer specific 2-hydroxyacid dehydrogenase, NAD binding domain	Probable cinnamyl alcohol dehydrogenase 6 GN=OSJNBa0065B15.8 OS=Oryza sativa subsp. japonica (Rice) PE=2 SV=2	Q	Secondary metabolites biosynthesis, transport and catabolism	PREDICTED: probable cinnamyl alcohol dehydrogenase 6 [Vitis vinifera]
VIT_02s0234g00110	34	43	114	4535	2143	1051	3.60553	3.86787	13.0755	117.835	170.781	104.282	4.55545e-14	4.18696	up	--	--	Cellular Component: mitochondrion (GO:0005739);; Biological Process: mRNA export from nucleus (GO:0006406);; Biological Process: protein import into nucleus (GO:0006606);; Biological Process: photomorphogenesis (GO:0009640);; Biological Process: embryo development ending in seed dormancy (GO:0009793);; Biological Process: seed germination (GO:0009845);; Biological Process: regulation of flower de…	--	--	--	--	Oleosin	Oleosin 1 GN=OLE1 OS=Prunus dulcis (Almond) PE=2 SV=1	S	Function unknown	PREDICTED: oleosin 16 kDa-like [Vitis vinifera]
VIT_04s0023g03610	299	347	453	316	120	94	10.0963	9.42144	18.2833	2.264	2.29935	2.12714	0.000864579	-2.1475	down	--	--	Molecular Function: protein binding (GO:0005515);; Cellular Component: Golgi apparatus (GO:0005794);; Cellular Component: plasma membrane (GO:0005886);; Biological Process: signal transduction (GO:0007165);; Biological Process: cell death (GO:0008219);; Cellular Component: plasmodesma (GO:0009506);; Biological Process: response to bacterium (GO:0009617);; Biological Process: response to endogenou…	K08472|4.10308e-168|vvi:100233068|MLO17; MLO-like protein 4; K08472 mlo protein (A)	--	--	--	Mlo family	MLO-like protein 4 GN=MLO4 OS=Arabidopsis thaliana (Mouse-ear cress) PE=2 SV=2	S	Function unknown	PREDICTED: MLO17 protein [Vitis vinifera]
VIT_14s0081g00780	67	87	69	75	50	20	1.69912	2.11723	2.50995	0.53701	1.12801	0.370683	0.005997	-1.58956	down	[S]	Function unknown	Biological Process: defense response (GO:0006952);; Molecular Function: ADP binding (GO:0043531);; Biological Process: response to stimulus (GO:0050896);;	--	--	[T]	Signal transduction mechanisms	NB-ARC domain;; Leucine rich repeat;; Leucine Rich repeats (2 copies);; Leucine rich repeat;; AAA domain;; NACHT domain	Probable disease resistance protein At4g27220 GN=At4g27220 OS=Arabidopsis thaliana (Mouse-ear cress) PE=2 SV=1	T	Signal transduction mechanisms	unnamed protein product [Vitis vinifera]
VIT_06s0004g00800	741	764	605	378	168	140	22.5512	21.819	21.4975	2.76065	3.81489	3.84803	2.32718e-22	-2.60333	down	[E]	Amino acid transport and metabolism	Biological Process: amino acid transmembrane transport (GO:0003333);; Cellular Component: vacuole (GO:0005773);; Cellular Component: plasma membrane (GO:0005886);; Biological Process: cellular response to starvation (GO:0009267);; Biological Process: response to light stimulus (GO:0009416);; Molecular Function: polyamine transmembrane transporter activity (GO:0015203);; Molecular Function: basic …	--	--	[E]	Amino acid transport and metabolism	Amino acid permease;; Amino acid permease	Probable polyamine transporter At3g13620 GN=At3g13620 OS=Arabidopsis thaliana (Mouse-ear cress) PE=2 SV=1	E	Amino acid transport and metabolism	PREDICTED: uncharacterized transporter lpg1691-like [Vitis vinifera]
VIT_02s0012g00180	656	716	524	7977	2183	1732	22.7439	24.0088	21.968	65.0604	54.7915	52.7215	3.92413e-14	1.4564	up	--	--	Cellular Component: extracellular region (GO:0005576);; Cellular Component: plastid (GO:0009536);; Molecular Function: hydrolase activity, acting on ester bonds (GO:0016788);;	K14648|0|vvi:100252369|poly(U)-specific endoribonuclease-B; K14648 poly(U)-specific endoribonuclease [EC:3.1.-.-] (A)	--	[R]	General function prediction only	Endoribonuclease XendoU	--	R	General function prediction only	PREDICTED: poly(U)-specific endoribonuclease-B [Vitis vinifera]
VIT_04s0023g01080	47	42	37	757	260	152	0.638091	0.561164	0.589665	2.58213	2.74182	1.93159	1.40561e-06	2.04288	up	[RTKL]	General function prediction only;; Signal transduction mechanisms;; Transcription;; Replication, recombination and repair	Molecular Function: protein kinase activity (GO:0004672);; Molecular Function: transmembrane receptor protein tyrosine kinase activity (GO:0004714);; Molecular Function: protein binding (GO:0005515);; Molecular Function: ATP binding (GO:0005524);; Cellular Component: plasma membrane (GO:0005886);; Biological Process: protein phosphorylation (GO:0006468);; Biological Process: signal transduction (…	--	--	--	--	Protein kinase domain;; Protein tyrosine kinase;; LysM domain	LysM domain receptor-like kinase 4 (Precursor) GN=LYK4 OS=Arabidopsis thaliana (Mouse-ear cress) PE=1 SV=1	T	Signal transduction mechanisms	unnamed protein product [Vitis vinifera]
VIT_19s0093g00550	7627	8791	10378	8273	3059	2354	231.646	229.271	347.51	61.5121	68.8467	66.0716	2.85239e-05	-2.07307	down	[Q]	Secondary metabolites biosynthesis, transport and catabolism	Molecular Function: protein binding (GO:0005515);; Biological Process: response to cold (GO:0009409);; Biological Process: response to water deprivation (GO:0009414);; Cellular Component: chloroplast thylakoid membrane (GO:0009535);; Cellular Component: chloroplast stroma (GO:0009570);; Biological Process: abscisic acid biosynthetic process (GO:0009688);; Biological Process: response to abscisic …	K09840|0|vvi:100267016|	Carotenoid biosynthesis (ko00906)	[Q]	Secondary metabolites biosynthesis, transport and catabolism	Retinal pigment epithelial membrane protein	9-cis-epoxycarotenoid dioxygenase NCED1, chloroplastic (Precursor) GN=NCED1 OS=Phaseolus vulgaris (Kidney bean) PE=2 SV=1	Q	Secondary metabolites biosynthesis, transport and catabolism	PREDICTED: 9-cis-epoxycarotenoid dioxygenase NCED1, chloroplastic [Vitis vinifera]
VIT_18s0001g08610	92	89	48	63	37	33	1.75727	1.62331	1.10955	0.295562	0.534448	0.581457	0.00254811	-1.61965	down	--	--	Molecular Function: sequence-specific DNA binding RNA polymerase II transcription factor activity (GO:0000981);; Molecular Function: DNA binding (GO:0003677);; Molecular Function: sequence-specific DNA binding transcription factor activity (GO:0003700);; Molecular Function: protein binding (GO:0005515);; Cellular Component: nucleus (GO:0005634);; Cellular Component: nucleolus (GO:0005730);; Biolo…	K09285|0|vvi:100252316|AP2-like ethylene-responsive transcription factor ANT; K09285 AP2-like factor, ANT lineage (A)	--	--	--	AP2 domain	AP2-like ethylene-responsive transcription factor ANT GN=T28I19.30 OS=Arabidopsis thaliana (Mouse-ear cress) PE=1 SV=2	K	Transcription	PREDICTED: AP2-like ethylene-responsive transcription factor ANT-like [Vitis vinifera]
VIT_14s0083g00110	434	506	382	498	145	116	32.3122	31.9474	32.4393	8.86326	8.02413	7.76265	8.08898e-10	-1.9677	down	--	--	Cellular Component: vacuolar membrane (GO:0005774);; Cellular Component: plasma membrane (GO:0005886);; Biological Process: protein targeting to membrane (GO:0006612);; Biological Process: response to desiccation (GO:0009269);; Biological Process: response to cold (GO:0009409);; Cellular Component: chloroplast thylakoid membrane (GO:0009535);; Cellular Component: chloroplast stroma (GO:0009570);;…	K10525|1.15613e-128|fve:101311343|allene oxide cyclase 4, chloroplastic-like; K10525 allene oxide cyclase [EC:5.3.99.6] (A)	alpha-Linolenic acid metabolism (ko00592)	--	--	Allene oxide cyclase	Allene oxide cyclase 4, chloroplastic (Precursor) GN=AOC4 OS=Arabidopsis thaliana (Mouse-ear cress) PE=2 SV=1	R	General function prediction only	unnamed protein product [Vitis vinifera]
VIT_11s0052g01850	840	895	702	1577	502	397	18.6712	19.775	19.1547	8.53248	8.37845	8.06211	1.0561e-05	-1.1105	down	[K]	Transcription	Biological Process: RNA splicing, via endonucleolytic cleavage and ligation (GO:0000394);; Biological Process: nuclear-transcribed mRNA catabolic process (GO:0000956);; Molecular Function: translation initiation factor activity (GO:0003743);; Cellular Component: transcription factor TFIIE complex (GO:0005673);; Biological Process: transcription initiation from RNA polymerase II promoter (GO:00063…	K03136|0|vvi:100263299|general transcription factor IIE subunit 1; K03136 transcription initiation factor TFIIE subunit alpha (A)	Basal transcription factors (ko03022)	[K]	Transcription	TFIIE alpha subunit	--	K	Transcription	PREDICTED: general transcription factor IIE subunit 1-like [Vitis vinifera]
VIT_10s0003g04350	561	644	814	453	217	193	127.085	121.1	201.794	23.2209	34.4359	37.5202	0.000135449	-2.19392	down	--	--	Cellular Component: photosystem I (GO:0009522);; Cellular Component: chloroplast thylakoid membrane (GO:0009535);; Biological Process: photosynthesis (GO:0015979);; Cellular Component: integral component of membrane (GO:0016021);; Molecular Function: chlorophyll binding (GO:0016168);; Biological Process: cysteine biosynthetic process (GO:0019344);; Biological Process: cellular cation homeostasis …	K02698|7.28261e-71|vvi:100261762|photosystem I reaction center subunit psaK, chloroplastic; K02698 photosystem I subunit X (A)	Photosynthesis (ko00195)	--	--	Photosystem I psaG / psaK	Photosystem I reaction center subunit psaK, chloroplastic (Precursor) GN=PSAK OS=Arabidopsis thaliana (Mouse-ear cress) PE=2 SV=2	R	General function prediction only	PREDICTED: photosystem I reaction center subunit psaK, chloroplastic [Vitis vinifera]
VIT_00s0301g00020	412	411	370	804	241	181	29.0938	28.5339	31.3749	13.3354	12.5216	11.5649	0.000555059	-1.13838	down	--	--	--	--	--	--	--	Protein of unknown function (DUF707)	--	S	Function unknown	unnamed protein product [Vitis vinifera]
VIT_02s0025g04280	1	2	24	1582	695	330	0.110183	0.18694	2.85457	42.62	57.0483	33.324	2.14924e-18	5.3299	up	--	--	Cellular Component: cell wall (GO:0005618);; Cellular Component: vacuole (GO:0005773);; Biological Process: signal transduction (GO:0007165);; Biological Process: response to virus (GO:0009615);; Biological Process: systemic acquired resistance (GO:0009627);; Biological Process: response to organic substance (GO:0010033);; Biological Process: response to UV-B (GO:0010224);; Biological Process: ar…	--	--	--	--	Thaumatin family	Thaumatin-like protein (Precursor) GN=tlp OS=Actinidia deliciosa (Kiwi) PE=1 SV=2	R	General function prediction only	PREDICTED: thaumatin-like protein [Vitis vinifera]
VIT_00s2341g00010	54	98	47	9	0	0	145.361	137.49	106.128	4.60936	0	0	2.21974e-10	-6.46031	down	[O]	Posttranslational modification, protein turnover, chaperones	Molecular Function: ATP binding (GO:0005524);; Cellular Component: cell wall (GO:0005618);; Cellular Component: nucleolus (GO:0005730);; Cellular Component: mitochondrion (GO:0005739);; Cellular Component: vacuolar membrane (GO:0005774);; Cellular Component: endoplasmic reticulum lumen (GO:0005788);; Cellular Component: Golgi apparatus (GO:0005794);; Cellular Component: cytosol (GO:0005829);; Cel…	--	--	[O]	Posttranslational modification, protein turnover, chaperones	--	Heat shock protein 82 GN=HSP82 OS=Zea mays (Maize) PE=3 SV=1	O	Posttranslational modification, protein turnover, chaperones	unnamed protein product [Vitis vinifera]
VIT_15s0021g01690	3	4	0	115	28	53	0.0355654	0.14446	0	0.675461	0.547573	0.871673	0.000292611	3.8945	up	--	--	--	--	--	--	--	--	--	S	Function unknown	unnamed protein product [Vitis vinifera]
VIT_18s0164g00100	1112	1238	1716	37430	12011	6034	31.4823	33.5556	57.4736	265.423	262.465	159.796	6.41939e-08	2.5099	up	[Q]	Secondary metabolites biosynthesis, transport and catabolism	Molecular Function: copper ion binding (GO:0005507);; Cellular Component: extracellular region (GO:0005576);; Biological Process: lignin biosynthetic process (GO:0009809);; Biological Process: proanthocyanidin biosynthetic process (GO:0010023);; Biological Process: glucuronoxylan metabolic process (GO:0010413);; Cellular Component: cytoplasmic membrane-bounded vesicle (GO:0016023);; Biological Pr…	--	--	[Q]	Secondary metabolites biosynthesis, transport and catabolism	Multicopper oxidase;; Multicopper oxidase;; Multicopper oxidase	Laccase-14 (Precursor) GN=LAC14 OS=Arabidopsis thaliana (Mouse-ear cress) PE=2 SV=1	Q	Secondary metabolites biosynthesis, transport and catabolism	PREDICTED: laccase-14 [Vitis vinifera]
VIT_10s0003g03430	20	14	2	136	73	45	1.3985	0.895019	0.158948	2.47384	4.03595	3.06496	0.00953475	1.90461	up	--	--	--	--	--	--	--	--	--	--	--	unnamed protein product [Vitis vinifera]
VIT_07s0191g00210	546	583	346	4280	1416	1040	6.03891	7.12508	4.07003	14.0462	13.7505	12.9758	1.63867e-06	1.07233	up	[L]	Replication, recombination and repair	Molecular Function: nucleic acid binding (GO:0003676);; Molecular Function: RNA binding (GO:0003723);; Molecular Function: helicase activity (GO:0004386);; Molecular Function: ATP binding (GO:0005524);; Molecular Function: ATP-dependent helicase activity (GO:0008026);; Molecular Function: zinc ion binding (GO:0008270);; Cellular Component: intracellular membrane-bounded organelle (GO:0043231);; C…	K12818|0|vvi:100254070|putative uncharacterized protein At4g01020, chloroplastic; K12818 ATP-dependent RNA helicase DHX8/PRP22 [EC:3.6.4.13] (A)	Spliceosome (ko03040)	[A]	RNA processing and modification	Helicase associated domain (HA2);; Helicase conserved C-terminal domain;; Oligonucleotide/oligosaccharide-binding (OB)-fold;; DEAD/DEAH box helicase;; IBR domain	Putative uncharacterized protein At4g01020, chloroplastic (Precursor) GN=At4g01020 OS=Arabidopsis thaliana (Mouse-ear cress) PE=4 SV=1	A	RNA processing and modification	PREDICTED: putative uncharacterized protein At4g01020, chloroplastic-like [Vitis vinifera]
VIT_06s0004g01180	75	80	69	806	342	284	4.17937	4.07397	4.43744	10.7432	14.1053	14.3399	1.09435e-05	1.66881	up	--	--	Biological Process: defense response to nematode (GO:0002215);; Molecular Function: peroxidase activity (GO:0004601);; Cellular Component: vacuole (GO:0005773);; Cellular Component: vacuolar membrane (GO:0005774);; Cellular Component: Golgi apparatus (GO:0005794);; Cellular Component: cytosol (GO:0005829);; Cellular Component: plasma membrane (GO:0005886);; Biological Process: response to light s…	K00430|0|vvi:100260291|peroxidase A2; K00430 peroxidase [EC:1.11.1.7] (A)	Phenylalanine metabolism (ko00360);; Phenylpropanoid biosynthesis (ko00940)	--	--	Peroxidase	Peroxidase 15 (Precursor) GN=pod OS=Ipomoea batatas (Sweet potato) PE=1 SV=1	G	Carbohydrate transport and metabolism	PREDICTED: peroxidase 15 [Vitis vinifera]
VIT_18s0001g05840	631	695	752	392	213	182	29.1401	29.0027	40.28	4.98942	7.88451	8.34676	4.16287e-11	-2.3174	down	[R]	General function prediction only	Molecular Function: nucleotide binding (GO:0000166);; Biological Process: alternative mRNA splicing, via spliceosome (GO:0000380);; Molecular Function: double-stranded DNA binding (GO:0003690);; Molecular Function: single-stranded DNA binding (GO:0003697);; Molecular Function: RNA binding (GO:0003723);; Molecular Function: protein kinase activity (GO:0004672);; Cellular Component: cell wall (GO:0…	--	--	[R]	General function prediction only	RNA recognition motif. (a.k.a. RRM, RBD, or RNP domain);; RNA recognition motif (a.k.a. RRM, RBD, or RNP domain);; RNA recognition motif. (a.k.a. RRM, RBD, or RNP domain)	Glycine-rich RNA-binding protein 4, mitochondrial (Precursor) GN=At3g23830 OS=Arabidopsis thaliana (Mouse-ear cress) PE=2 SV=1	R	General function prediction only	PREDICTED: uncharacterized protein LOC100253997 [Vitis vinifera]
VIT_13s0067g00930	121	107	60	994	364	347	2.51434	2.08746	1.45388	4.97103	5.65528	6.5878	1.59085e-05	1.55624	up	[RTKL]	General function prediction only;; Signal transduction mechanisms;; Transcription;; Replication, recombination and repair	Molecular Function: protein kinase activity (GO:0004672);; Molecular Function: protein serine/threonine kinase activity (GO:0004674);; Molecular Function: ATP binding (GO:0005524);; Cellular Component: plasma membrane (GO:0005886);; Biological Process: glucose catabolic process (GO:0006007);; Biological Process: protein phosphorylation (GO:0006468);; Biological Process: protein targeting to membr…	--	--	[T]	Signal transduction mechanisms	Protein kinase domain;; Protein tyrosine kinase;; Regulator of chromosome condensation (RCC1) repeat	Putative serine/threonine-protein kinase-like protein CCR3 (Precursor) GN=F27K19.130 OS=Arabidopsis thaliana (Mouse-ear cress) PE=2 SV=1	T	Signal transduction mechanisms	PREDICTED: putative serine/threonine-protein kinase-like protein CCR3-like [Vitis vinifera]
VIT_12s0057g00200	49	72	43	14	2	6	4.05031	5.0796	4.1942	0.219812	0.134636	0.359883	4.37868e-08	-3.96026	down	--	--	Molecular Function: structural molecule activity (GO:0005198);; Cellular Component: nucleus (GO:0005634);; Cellular Component: endoplasmic reticulum (GO:0005783);; Cellular Component: plasma membrane (GO:0005886);; Biological Process: N-terminal protein myristoylation (GO:0006499);; Biological Process: protein targeting to vacuole (GO:0006623);; Biological Process: response to osmotic stress (GO:…	--	--	[U]	Intracellular trafficking, secretion, and vesicular transport	MSP (Major sperm protein) domain	Vesicle-associated protein 4-1 GN=MJP23.9 OS=Arabidopsis thaliana (Mouse-ear cress) PE=2 SV=1	U	Intracellular trafficking, secretion, and vesicular transport	PREDICTED: vesicle-associated protein 4-2-like [Vitis vinifera]
VIT_10s0003g03830	1813	1922	2806	1107	781	510	73.8329	71.763	134.637	10.8037	23.8378	18.5494	0.00122251	-2.34322	down	[C]	Energy production and conversion	Biological Process: transition metal ion transport (GO:0000041);; Cellular Component: nucleus (GO:0005634);; Cellular Component: vacuole (GO:0005773);; Cellular Component: peroxisome (GO:0005777);; Molecular Function: glycolate oxidase activity (GO:0008891);; Cellular Component: plasmodesma (GO:0009506);; Cellular Component: chloroplast stroma (GO:0009570);; Biological Process: oxidative photosyn…	K11517|0|vvi:100232932|GOX; peroxisomal (S)-2-hydroxy-acid oxidase GLO1; K11517 (S)-2-hydroxy-acid oxidase [EC:1.1.3.15] (A)	Glyoxylate and dicarboxylate metabolism (ko00630);; Peroxisome (ko04146)	[C]	Energy production and conversion	FMN-dependent dehydrogenase;; IMP dehydrogenase / GMP reductase domain;; Nitronate monooxygenase;; Thiazole biosynthesis protein ThiG	Peroxisomal (S)-2-hydroxy-acid oxidase GLO1 GN=GLO1 OS=Arabidopsis thaliana (Mouse-ear cress) PE=1 SV=1	C	Energy production and conversion	PREDICTED: peroxisomal (S)-2-hydroxy-acid oxidase GLO1 [Vitis vinifera]
VIT_18s0157g00090	58	83	88	747	309	241	2.29983	3.0373	4.07591	7.38252	9.39998	8.72372	0.000191046	1.45131	up	--	--	Molecular Function: L-alanine:2-oxoglutarate aminotransferase activity (GO:0004021);; Molecular Function: L-tyrosine:2-oxoglutarate aminotransferase activity (GO:0004838);; Cellular Component: extracellular region (GO:0005576);; Cellular Component: cytoplasm (GO:0005737);; Biological Process: metabolic process (GO:0008152);; Biological Process: shade avoidance (GO:0009641);; Biological Process: i…	--	--	--	--	Allinase;; Alliinase EGF-like domain;; Aminotransferase class I and II	Tryptophan aminotransferase-related protein 3 GN=TAR3 OS=Arabidopsis thaliana (Mouse-ear cress) PE=3 SV=1	R	General function prediction only	PREDICTED: tryptophan aminotransferase-related protein 4-like [Vitis vinifera]
VIT_13s0019g04330	2615	2697	1993	4911	1496	1296	160.96	150.114	137.715	76.0227	71.999	77.487	3.22764e-07	-1.04989	down	--	--	Biological Process: cell morphogenesis (GO:0000902);; Cellular Component: plasma membrane (GO:0005886);; Biological Process: phosphatidylinositol biosynthetic process (GO:0006661);; Cellular Component: integral component of membrane (GO:0016021);; Biological Process: cell growth (GO:0016049);; Biological Process: Golgi vesicle transport (GO:0048193);;	--	--	--	--	Domain of unknown function (DUF588)	CASP-like protein At2g28370 GN=At2g28370 OS=Arabidopsis thaliana (Mouse-ear cress) PE=2 SV=1	S	Function unknown	PREDICTED: CASP-like protein At2g28370 [Vitis vinifera]
VIT_13s0064g01380	14	19	8	425	215	183	0.234506	0.301668	0.159801	1.72119	2.67852	2.77605	2.27371e-11	3.43277	up	--	--	Molecular Function: peroxidase activity (GO:0004601);; Cellular Component: nucleus (GO:0005634);; Biological Process: cellular process (GO:0009987);; Molecular Function: transferase activity, transferring glycosyl groups (GO:0016757);; Biological Process: single-organism process (GO:0044699);;	--	--	--	--	Plant phosphoribosyltransferase C-terminal;; C2 domain	Synaptotagmin-4 GN=T5K6.90 OS=Arabidopsis thaliana (Mouse-ear cress) PE=2 SV=1	R	General function prediction only	PREDICTED: uncharacterized protein LOC100257873 [Vitis vinifera]
VIT_18s0001g15360	101	99	138	128	64	44	4.94685	4.73452	7.82687	1.50867	2.41628	1.98215	0.00556758	-1.5312	down	--	--	Biological Process: maltose metabolic process (GO:0000023);; Molecular Function: calcium ion binding (GO:0005509);; Molecular Function: protein binding (GO:0005515);; Biological Process: pentose-phosphate shunt (GO:0006098);; Cellular Component: chloroplast thylakoid lumen (GO:0009543);; Cellular Component: chloroplast stroma (GO:0009570);; Cellular Component: photosystem II oxygen evolving compl…	--	--	--	--	PsbP	PsbP domain-containing protein 4, chloroplastic (Precursor) GN=PPD4 OS=Arabidopsis thaliana (Mouse-ear cress) PE=1 SV=2	R	General function prediction only	PREDICTED: psbP domain-containing protein 4, chloroplastic [Vitis vinifera]
VIT_10s0003g01520	10122	11136	9485	19248	6749	5956	796.636	783.213	840.438	353.005	381.031	415.852	1.24933e-05	-1.01607	down	[J]	Translation, ribosomal structure and biogenesis	Biological Process: RNA methylation (GO:0001510);; Molecular Function: structural constituent of ribosome (GO:0003735);; Cellular Component: nucleolus (GO:0005730);; Cellular Component: vacuole (GO:0005773);; Cellular Component: Golgi apparatus (GO:0005794);; Biological Process: translation (GO:0006412);; Cellular Component: plasmodesma (GO:0009506);; Cellular Component: chloroplast (GO:0009507);…	K02868|5.5042e-116|vvi:100251464|60S ribosomal protein L11-1-like; K02868 large subunit ribosomal protein L11e (A)	Ribosome (ko03010)	[J]	Translation, ribosomal structure and biogenesis	ribosomal L5P family C-terminus;; Ribosomal protein L5	60S ribosomal protein L11-1 GN=F7D19.26 OS=Arabidopsis thaliana (Mouse-ear cress) PE=2 SV=2	J	Translation, ribosomal structure and biogenesis	PREDICTED: 60S ribosomal protein L11-1-like [Vitis vinifera]
VIT_04s0008g03780	468	562	261	853	222	148	5.62453	6.92192	3.80262	2.55327	2.00284	1.60929	0.00686882	-1.30666	down	[KAD]	Transcription;; RNA processing and modification;; Cell cycle control, cell division, chromosome partitioning	Biological Process: cytokinesis by cell plate formation (GO:0000911);; Biological Process: cell fate specification (GO:0001708);; Molecular Function: DNA binding (GO:0003677);; Molecular Function: sequence-specific DNA binding transcription factor activity (GO:0003700);; Molecular Function: transcription coactivator activity (GO:0003713);; Molecular Function: protein binding (GO:0005515);; Cellul…	--	--	[K]	Transcription	Myb-like DNA-binding domain;; Myb-like DNA-binding domain	Myb-related protein 3R-1 GN=MYB3R-1 OS=Arabidopsis thaliana (Mouse-ear cress) PE=2 SV=1	K	Transcription	unnamed protein product [Vitis vinifera]
VIT_02s0025g00230	1317	1298	1569	876	319	342	153.597	141.661	210.345	23.6068	26.2302	34.6648	1.79836e-08	-2.47088	down	--	--	Biological Process: protein folding (GO:0006457);; Biological Process: response to heat (GO:0009408);; Biological Process: response to high light intensity (GO:0009644);; Biological Process: response to hydrogen peroxide (GO:0042542);;	--	--	--	--	--	--	S	Function unknown	PREDICTED: uncharacterized protein LOC100854417 [Vitis vinifera]
VIT_14s0030g01700	37	41	42	18	8	4	1.98196	2.06265	2.6601	0.226055	0.312696	0.190784	2.58288e-05	-3.10661	down	--	--	--	--	--	--	--	Plant protein of unknown function (DUF868)	--	S	Function unknown	Sulfate/thiosulfate import ATP-binding protein cysA [Theobroma cacao]
VIT_05s0102g00750	324	298	299	103	85	26	16.1917	13.9181	17.5086	1.23078	3.1329	1.18296	1.32397e-16	-3.04105	down	--	--	Molecular Function: DNA binding (GO:0003677);; Molecular Function: sequence-specific DNA binding transcription factor activity (GO:0003700);; Molecular Function: protein binding (GO:0005515);; Cellular Component: intracellular (GO:0005622);; Cellular Component: nucleus (GO:0005634);; Biological Process: glycolytic process (GO:0006096);; Biological Process: water transport (GO:0006833);; Biologica…	--	--	--	--	B-box zinc finger	Salt tolerance-like protein GN=STH OS=Arabidopsis thaliana (Mouse-ear cress) PE=1 SV=2	S	Function unknown	PREDICTED: salt tolerance-like protein [Vitis vinifera]
VIT_14s0036g00050	214	239	237	94	30	23	25.5867	26.8417	32.7613	2.65239	2.62251	2.46585	2.92465e-14	-3.38523	down	[E]	Amino acid transport and metabolism	Cellular Component: nucleus (GO:0005634);; Cellular Component: cytosol (GO:0005829);; Cellular Component: plasma membrane (GO:0005886);; Biological Process: response to abscisic acid (GO:0009737);;	--	--	--	--	Aluminium induced protein;; Glutamine amidotransferase domain	Stem-specific protein TSJT1 GN=TSJT1 OS=Nicotiana tabacum (Common tobacco) PE=2 SV=1	S	Function unknown	PREDICTED: asparagine synthetase B [glutamine-hydrolyzing]-like [Vitis vinifera]
VIT_10s0003g02490	1338	1329	1832	1799	640	287	74.2663	71.2446	120.444	23.33	25.8476	14.3884	0.00269639	-1.95755	down	[R]	General function prediction only	Biological Process: transition metal ion transport (GO:0000041);; Molecular Function: iron ion binding (GO:0005506);; Cellular Component: cytosol (GO:0005829);; Molecular Function: methyltransferase activity (GO:0008168);; Biological Process: lipid biosynthetic process (GO:0008610);; Biological Process: response to UV (GO:0009411);; Biological Process: response to water deprivation (GO:0009414);;…	--	--	[QR]	Secondary metabolites biosynthesis, transport and catabolism;; General function prediction only	2OG-Fe(II) oxygenase superfamily	Protein SRG1 GN=SRG1 OS=Arabidopsis thaliana (Mouse-ear cress) PE=2 SV=1	R	General function prediction only	unnamed protein product [Vitis vinifera]
VIT_00s0203g00210	4	6	1	110	43	60	0.385272	0.500483	5.42587e-06	2.69201	3.13829	5.45212	0.000154892	3.44064	up	--	--	Molecular Function: sequence-specific DNA binding transcription factor activity (GO:0003700);; Molecular Function: protein binding (GO:0005515);; Cellular Component: intracellular (GO:0005622);; Cellular Component: nucleus (GO:0005634);; Cellular Component: plasma membrane (GO:0005886);; Molecular Function: zinc ion binding (GO:0008270);; Biological Process: response to wounding (GO:0009611);; Bi…	--	--	--	--	B-box zinc finger	Putative zinc finger protein At1g68190 GN=At1g68190 OS=Arabidopsis thaliana (Mouse-ear cress) PE=2 SV=1	S	Function unknown	hypothetical protein VITISV_015160 [Vitis vinifera]
VIT_06s0009g01210	87	85	102	875	245	266	9.27514	8.47181	12.3693	20.0966	17.3429	23.0238	0.00128104	1.20576	up	--	--	Biological Process: regulation of cell growth (GO:0001558);; Molecular Function: peptide receptor activity (GO:0001653);; Molecular Function: guanylate cyclase activity (GO:0004383);; Molecular Function: protein kinase activity (GO:0004672);; Cellular Component: mitochondrion (GO:0005739);; Cellular Component: plasma membrane (GO:0005886);; Biological Process: polysaccharide metabolic process (GO…	--	--	[R]	General function prediction only	Leucine Rich repeats (2 copies);; Leucine Rich Repeat;; Leucine rich repeat N-terminal domain;; Leucine rich repeat;; Leucine Rich repeat;; Leucine rich repeat	Somatic embryogenesis receptor kinase 1 (Precursor) OS=Arabidopsis thaliana (Mouse-ear cress) PE=1 SV=2	R	General function prediction only	PREDICTED: somatic embryogenesis receptor kinase 1 isoform 1 [Vitis vinifera]
VIT_02s0012g00500	819	769	1304	13766	3671	3135	191.358	154.1	320.088	740.169	598.436	640.886	2.12512e-09	1.59382	up	--	--	Molecular Function: enzyme inhibitor activity (GO:0004857);; Cellular Component: cell part (GO:0044464);;	--	--	--	--	Plant invertase/pectin methylesterase inhibitor	Putative invertase inhibitor (Precursor) OS=Platanus acerifolia (London plane tree) PE=1 SV=1	R	General function prediction only	PREDICTED: putative invertase inhibitor-like isoform 2 [Vitis vinifera]
VIT_00s0268g00020	443	461	355	747	198	200	13.5778	13.4502	12.652	5.68293	4.5431	5.61174	4.69218e-05	-1.2861	down	[R]	General function prediction only	Molecular Function: acid phosphatase activity (GO:0003993);; Molecular Function: protein serine/threonine phosphatase activity (GO:0004722);; Cellular Component: extracellular region (GO:0005576);; Biological Process: seed germination (GO:0009845);; Biological Process: pollen germination (GO:0009846);; Biological Process: cellular process (GO:0009987);; Cellular Component: cytoplasmic part (GO:00…	--	--	[G]	Carbohydrate transport and metabolism	Calcineurin-like phosphoesterase;; Iron/zinc purple acid phosphatase-like protein C;; PhoD-like phosphatase;; Calcineurin-like phosphoesterase superfamily domain	Purple acid phosphatase 15 (Precursor) GN=T1B9.21 OS=Arabidopsis thaliana (Mouse-ear cress) PE=1 SV=1	G	Carbohydrate transport and metabolism	PREDICTED: purple acid phosphatase 15 [Vitis vinifera]
VIT_13s0139g00340	50	42	24	27	9	6	0.694371	0.575842	0.404034	0.0916695	0.0950091	0.0769581	0.000342861	-2.59875	down	[S]	Function unknown	Molecular Function: protein binding (GO:0005515);; Biological Process: defense response (GO:0006952);; Molecular Function: hydrolase activity (GO:0016787);; Molecular Function: ADP binding (GO:0043531);;	--	--	[T]	Signal transduction mechanisms	NB-ARC domain;; Leucine rich repeat;; Leucine Rich repeats (2 copies);; Leucine Rich Repeat	Putative disease resistance protein RGA3 GN=RGA3 OS=Solanum bulbocastanum (Wild potato) PE=2 SV=2	T	Signal transduction mechanisms	PREDICTED: putative disease resistance protein RGA3-like [Vitis vinifera]
VIT_12s0034g01970	779	663	268	115970	21446	11993	55.4536	43.1522	16.1665	2145.99	1214.51	860.525	4.39493e-06	5.05864	up	--	--	Biological Process: response to abscisic acid (GO:0009737);; Biological Process: seed maturation (GO:0010431);; Cellular Component: cell part (GO:0044464);; Biological Process: single-organism developmental process (GO:0044767);; Molecular Function: nutrient reservoir activity (GO:0045735);; Biological Process: cellular response to organic substance (GO:0071310);; Biological Process: cellular res…	--	--	--	--	Cupin	Glycinin Bx subunit (Precursor) GN=GY1 OS=Glycine max (Soybean) PE=1 SV=2	S	Function unknown	unnamed protein product [Vitis vinifera]
VIT_04s0008g01970	555	652	410	273	76	91	9.54412	10.8501	8.43566	1.1334	1.01628	1.47745	5.34555e-22	-2.95002	down	[S]	Function unknown	Biological Process: polysaccharide catabolic process (GO:0000272);; Biological Process: regulation of cell growth (GO:0001558);; Biological Process: cell fate specification (GO:0001708);; Biological Process: response to molecule of bacterial origin (GO:0002237);; Molecular Function: protein serine/threonine kinase activity (GO:0004674);; Molecular Function: protein binding (GO:0005515);; Molecula…	--	--	--	--	Protein kinase domain;; Leucine Rich repeats (2 copies);; Protein tyrosine kinase;; Leucine rich repeat;; Leucine Rich Repeat;; Leucine rich repeat;; Leucine rich repeat N-terminal domain;; Leucine Rich repeat	LRR receptor-like serine/threonine-protein kinase ERECTA (Precursor) GN=At2g26330 OS=Arabidopsis thaliana (Mouse-ear cress) PE=1 SV=1	T	Signal transduction mechanisms	PREDICTED: LRR receptor-like serine/threonine-protein kinase ERECTA [Vitis vinifera]
VIT_08s0007g06310	632	610	568	364	166	217	24.8533	22.1928	25.8051	3.56106	4.95896	8.00472	2.60401e-16	-2.1414	down	--	--	Molecular Function: phosphorelay response regulator activity (GO:0000156);; Molecular Function: DNA binding (GO:0003677);; Molecular Function: chromatin binding (GO:0003682);; Molecular Function: sequence-specific DNA binding transcription factor activity (GO:0003700);; Molecular Function: protein binding (GO:0005515);; Cellular Component: cell wall (GO:0005618);; Cellular Component: nucleus (GO:…	--	--	--	--	MYB-CC type transfactor, LHEQLE motif;; Myb-like DNA-binding domain	Protein PHR1-LIKE 1 GN=PHL1 OS=Arabidopsis thaliana (Mouse-ear cress) PE=1 SV=1	S	Function unknown	PREDICTED: uncharacterized protein LOC100265807 [Vitis vinifera]
VIT_18s0001g05400	35	61	56	617	235	134	1.57916	2.47116	2.86982	6.92473	8.03052	5.59922	0.000425941	1.55275	up	--	--	--	--	--	--	--	VQ motif	--	S	Function unknown	hypothetical protein VITISV_002357 [Vitis vinifera]
VIT_15s0046g02690	3305	3229	2803	4879	1764	1524	281.89	255.978	281.223	92.6123	102.412	110.16	2.41713e-10	-1.25671	down	[R]	General function prediction only	Molecular Function: structural constituent of ribosome (GO:0003735);; Cellular Component: vacuolar membrane (GO:0005774);; Biological Process: translation (GO:0006412);; Cellular Component: plasmodesma (GO:0009506);; Cellular Component: cytosolic large ribosomal subunit (GO:0022625);;	K14566|1.98757e-140|vvi:100246575|	Ribosome biogenesis in eukaryotes (ko03008)	[R]	General function prediction only	Ribosomal protein L36e;; Fcf1	60S ribosomal protein L36-3 GN=RPL36C OS=Arabidopsis thaliana (Mouse-ear cress) PE=3 SV=1	J	Translation, ribosomal structure and biogenesis	PREDICTED: rRNA-processing protein FCF1 homolog [Vitis vinifera]
VIT_11s0016g02200	9551	10766	10694	8545	3984	3476	154.253	168.545	213.644	33.5565	48.4578	51.2566	1.02243e-13	-1.92135	down	[G]	Carbohydrate transport and metabolism	Molecular Function: beta-galactosidase activity (GO:0004565);; Cellular Component: vacuolar membrane (GO:0005774);; Cellular Component: cytosol (GO:0005829);; Biological Process: carbohydrate metabolic process (GO:0005975);; Biological Process: acetyl-CoA metabolic process (GO:0006084);; Biological Process: polyamine catabolic process (GO:0006598);; Cellular Component: plant-type cell wall (GO:00…	--	--	[G]	Carbohydrate transport and metabolism	Glycosyl hydrolases family 35;; Galactose binding lectin domain;; Beta-galactosidase;; Beta-galactosidase jelly roll domain;; Glycosyl hydrolases family 2, sugar binding domain	Beta-galactosidase (Precursor) OS=Solanum lycopersicum (Tomato) PE=1 SV=1	G	Carbohydrate transport and metabolism	PREDICTED: beta-galactosidase [Vitis vinifera]
VIT_07s0005g05520	7	8	6	915	237	177	0.397397	0.326389	0.309676	9.79568	7.80626	7.53366	5.26038e-22	4.75263	up	[G]	Carbohydrate transport and metabolism	Biological Process: polysaccharide biosynthetic process (GO:0000271);; Cellular Component: extracellular region (GO:0005576);; Biological Process: pattern specification process (GO:0007389);; Biological Process: regulation of cell size (GO:0008361);; Biological Process: defense response, incompatible interaction (GO:0009814);; Biological Process: auxin polar transport (GO:0009926);; Biological Pr…	K01728|0|vvi:100251082|probable pectate lyase 8; K01728 pectate lyase [EC:4.2.2.2] (A)	Pentose and glucuronate interconversions (ko00040)	--	--	Pectate lyase;; Right handed beta helix region	Probable pectate lyase 8 (Precursor) GN=At3g07010 OS=Arabidopsis thaliana (Mouse-ear cress) PE=2 SV=1	G	Carbohydrate transport and metabolism	PREDICTED: probable pectate lyase 15 [Vitis vinifera]
VIT_15s0048g02540	2862	3076	2032	3357	993	850	59.5435	63.7554	51.4622	16.1966	15.023	15.4959	7.24134e-18	-1.75207	down	[T]	Signal transduction mechanisms	Molecular Function: phosphorelay response regulator activity (GO:0000156);; Biological Process: phosphorelay signal transduction system (GO:0000160);; Molecular Function: sequence-specific DNA binding transcription factor activity (GO:0003700);; Molecular Function: protein binding (GO:0005515);; Cellular Component: nucleus (GO:0005634);; Cellular Component: cytoplasm (GO:0005737);; Biological Pro…	K12130|0|vvi:100253885|two-component response regulator-like APRR9; K12130 pseudo-response regulator 5 (A)	Circadian rhythm - plant (ko04712)	[K]	Transcription	Response regulator receiver domain;; CCT motif	Two-component response regulator-like APRR5 GN=APRR5 OS=Arabidopsis thaliana (Mouse-ear cress) PE=1 SV=2	K	Transcription	PREDICTED: two-component response regulator-like APRR5-like [Vitis vinifera]
VIT_07s0005g01210	340	375	268	273	124	150	13.4137	14.4067	13.2173	2.50847	3.55511	5.20229	3.54457e-08	-1.71929	down	[KAD]	Transcription;; RNA processing and modification;; Cell cycle control, cell division, chromosome partitioning	Molecular Function: DNA binding (GO:0003677);; Molecular Function: chromatin binding (GO:0003682);; Molecular Function: sequence-specific DNA binding transcription factor activity (GO:0003700);; Cellular Component: nucleus (GO:0005634);; Biological Process: regulation of transcription, DNA-templated (GO:0006355);; Biological Process: polyamine catabolic process (GO:0006598);; Biological Process: …	K09422|0|vvi:100260656|MYB12, mybF1; R2R3 MYB 12 transcription factor; K09422 myb proto-oncogene protein, plant (A)	--	[K]	Transcription	Myb-like DNA-binding domain;; Myb-like DNA-binding domain	Transcription factor MYB12 GN=T30B22.24 OS=Arabidopsis thaliana (Mouse-ear cress) PE=2 SV=1	K	Transcription	unnamed protein product [Vitis vinifera]
VIT_17s0000g06400	1977	2173	1536	13902	5826	5875	75.8995	78.9325	70.5647	126.6	162.894	200.984	0.000572624	1.2175	up	--	--	Biological Process: MAPK cascade (GO:0000165);; Molecular Function: DNA binding (GO:0003677);; Molecular Function: sequence-specific DNA binding transcription factor activity (GO:0003700);; Cellular Component: nucleus (GO:0005634);; Cellular Component: cytosol (GO:0005829);; Biological Process: regulation of transcription, DNA-templated (GO:0006355);; Biological Process: protein targeting to memb…	--	--	--	--	No apical meristem (NAM) protein	NAC domain-containing protein 100 GN=NAC100 OS=Arabidopsis thaliana (Mouse-ear cress) PE=2 SV=1	S	Function unknown	PREDICTED: NAC domain-containing protein 100 isoform 1 [Vitis vinifera]
VIT_05s0049g01480	361	433	355	469	205	216	52.8075	56.8275	59.004	16.6617	22.1116	28.8728	7.78888e-06	-1.30315	down	[J]	Translation, ribosomal structure and biogenesis	Molecular Function: structural constituent of ribosome (GO:0003735);; Cellular Component: ribosome (GO:0005840);; Biological Process: translation (GO:0006412);; Cellular Component: chloroplast (GO:0009507);; Cellular Component: chloroplast stroma (GO:0009570);; Cellular Component: chloroplast envelope (GO:0009941);; Cellular Component: membrane (GO:0016020);; Biological Process: methylglyoxal cat…	K02902|5.27152e-93|vvi:100244165|50S ribosomal protein L28, chloroplastic; K02902 large subunit ribosomal protein L28 (A)	Ribosome (ko03010)	--	--	Ribosomal L28 family	50S ribosomal protein L28, chloroplastic (Precursor) GN=RPL28 OS=Nicotiana tabacum (Common tobacco) PE=1 SV=1	J	Translation, ribosomal structure and biogenesis	PREDICTED: 50S ribosomal protein L28, chloroplastic [Vitis vinifera]
Grape_newGene_3052	195	193	175	1848	478	454	2.82443	2.79225	3.0486	6.80145	5.53924	6.19436	9.56805e-05	1.1197	up	--	--	--	--	--	--	--	--	--	--	--	hypothetical protein VITISV_038209 [Vitis vinifera]
VIT_13s0067g03220	223	259	134	384	134	59	2.92933	3.26881	2.05824	1.14152	1.23047	0.679766	0.0024864	-1.28422	down	--	--	--	--	--	--	--	Protein of unknown function (DUF3133);; Cornifin (SPRR) family	Uncharacterized protein At5g05190 GN=Y-1 OS=Arabidopsis thaliana (Mouse-ear cress) PE=1 SV=1	S	Function unknown	unnamed protein product [Vitis vinifera]
VIT_11s0052g01800	1622	1725	1974	2703	971	835	84.9808	75.0235	111.113	34.1945	37.175	40.2272	0.000161008	-1.32487	down	--	--	Molecular Function: sequence-specific DNA binding transcription factor activity (GO:0003700);; Cellular Component: intracellular (GO:0005622);; Cellular Component: nucleolus (GO:0005730);; Biological Process: regulation of transcription, DNA-templated (GO:0006355);; Biological Process: circadian rhythm (GO:0007623);; Molecular Function: zinc ion binding (GO:0008270);; Biological Process: shade av…	--	--	[K]	Transcription	CCT motif;; B-box zinc finger	Zinc finger protein CONSTANS-LIKE 5 GN=COL5 OS=Arabidopsis thaliana (Mouse-ear cress) PE=2 SV=2	K	Transcription	PREDICTED: zinc finger protein CONSTANS-LIKE 5-like [Vitis vinifera]
VIT_09s0002g03510	818	851	602	7258	2186	2014	19.0813	20.0234	18.0778	36.8895	34.64	38.5085	6.3883e-10	1.22127	up	--	--	Biological Process: photomorphogenesis (GO:0009640);; Biological Process: anatomical structure morphogenesis (GO:0009653);; Biological Process: negative regulation of flower development (GO:0009910);; Biological Process: cullin deneddylation (GO:0010388);; Biological Process: cellular component organization (GO:0016043);; Biological Process: protein ubiquitination (GO:0016567);; Biological Proces…	K15174|0|vvi:100254912|RNA polymerase II-associated factor 1 homolog; K15174 RNA polymerase II-associated factor 1 (A)	--	[K]	Transcription	Paf1	Formin-like protein 20 GN=MBK20.20/MBK20.21 OS=Arabidopsis thaliana (Mouse-ear cress) PE=2 SV=3	K	Transcription	PREDICTED: RNA polymerase II-associated factor 1 homolog [Vitis vinifera]
Grape_newGene_717	84	88	63	1	3	1	6.13045	5.76219	5.00005	0.00010634	0.0920632	6.83036e-11	6.11707e-16	-6.10231	down	--	--	Molecular Function: protein serine/threonine kinase activity (GO:0004674);; Molecular Function: ATP binding (GO:0005524);; Biological Process: protein phosphorylation (GO:0006468);; Biological Process: cell-cell signaling (GO:0007267);; Biological Process: virus induced gene silencing (GO:0009616);; Biological Process: production of ta-siRNAs involved in RNA interference (GO:0010267);; Biological…	--	--	--	--	--	Probable LRR receptor-like serine/threonine-protein kinase At1g67720 (Precursor) GN=At1g67720 OS=Arabidopsis thaliana (Mouse-ear cress) PE=2 SV=1	T	Signal transduction mechanisms	unnamed protein product [Vitis vinifera]
VIT_18s0001g02790	564	575	329	873	272	271	44.83	42.1584	30.2844	16.4166	15.7141	19.1998	0.000144924	-1.12003	down	--	--	--	--	--	--	--	Protein of unknown function (DUF740)	--	S	Function unknown	PREDICTED: uncharacterized protein LOC100260772 [Vitis vinifera]
VIT_14s0171g00360	1352	1525	1994	18053	5910	5850	39.1619	41.0143	70.4807	119.973	123.152	152.24	6.34571e-11	1.51409	up	[D]	Cell cycle control, cell division, chromosome partitioning	Biological Process: cellular process (GO:0009987);; Biological Process: macromolecule metabolic process (GO:0043170);; Biological Process: primary metabolic process (GO:0044238);; Cellular Component: cell periphery (GO:0071944);;	--	--	--	--	--	Proline-rich receptor-like protein kinase PERK2 GN=PERK2 OS=Arabidopsis thaliana (Mouse-ear cress) PE=2 SV=3	S	Function unknown	PREDICTED: uncharacterized protein LOC100249110 [Vitis vinifera]
VIT_09s0002g07620	141	193	152	1981	489	296	8.81466	10.852	11.4339	26.143	19.4015	13.4516	0.00512628	1.20928	up	[CR]	Energy production and conversion;; General function prediction only	--	--	--	[CR]	Energy production and conversion;; General function prediction only	--	Quinone oxidoreductase-like protein At1g23740, chloroplastic (Precursor) GN=At1g23740 OS=Arabidopsis thaliana (Mouse-ear cress) PE=1 SV=2	C	Energy production and conversion	PREDICTED: LOW QUALITY PROTEIN: quinone oxidoreductase PIG3-like [Vitis vinifera]
VIT_01s0011g00030	57	68	64	34	20	25	1.6889	1.74968	2.45745	0.215073	0.470419	0.613319	0.000448	-2.04366	down	[O]	Posttranslational modification, protein turnover, chaperones	Cellular Component: cytosol (GO:0005829);; Biological Process: regulation of cellular amino acid metabolic process (GO:0006521);; Biological Process: response to cytokinin (GO:0009735);; Molecular Function: amino acid binding (GO:0016597);;	--	--	--	--	ACT domain;; ACT domain;; ACT domain	--	R	General function prediction only	hypothetical protein VITISV_015490 [Vitis vinifera]
VIT_00s0265g00090	80	96	274	3628	2608	1908	3.5209	4.16901	14.5265	40.955	89.7752	81.1342	9.97067e-06	3.26465	up	--	--	--	--	--	--	--	Protein of unknown function (DUF506)	--	S	Function unknown	PREDICTED: uncharacterized protein LOC100261530 [Vitis vinifera]
VIT_10s0003g01070	4005	4397	5715	4344	1648	1482	198.921	206.856	336.029	50.6807	60.0762	66.2179	0.000613543	-1.97871	down	--	--	--	--	--	--	--	GDSL/SGNH-like Acyl-Esterase family found in Pmr5 and Cas1p;; PMR5 N terminal Domain	--	R	General function prediction only	unnamed protein product [Vitis vinifera]
VIT_13s0156g00110	224	308	236	4414	1012	841	10.0315	11.6312	11.6975	46.6374	32.5685	34.0951	2.3611e-07	1.76739	up	[O]	Posttranslational modification, protein turnover, chaperones	Molecular Function: protein binding (GO:0005515);; Molecular Function: ATP binding (GO:0005524);; Cellular Component: nucleus (GO:0005634);; Biological Process: organelle organization (GO:0006996);; Cellular Component: membrane (GO:0016020);; Cellular Component: cytoplasmic membrane-bounded vesicle (GO:0016023);; Molecular Function: hydrolase activity (GO:0016787);; Molecular Function: nucleoside…	K08900|0|vvi:100263212|uncharacterized LOC100263212; K08900 mitochondrial chaperone BCS1 (A)	--	[O]	Posttranslational modification, protein turnover, chaperones	Domain associated at C-terminal with AAA;; ATPase family associated with various cellular activities (AAA)	DNA-directed RNA polymerase II subunit RPB1 GN=F4B14.70 OS=Arabidopsis thaliana (Mouse-ear cress) PE=1 SV=3	O	Posttranslational modification, protein turnover, chaperones	PREDICTED: ATPase family gene 2 protein-like [Vitis vinifera]
VIT_07s0005g04730	660	727	450	988	396	302	25.0271	24.5328	16.3632	8.95745	12.249	9.31182	6.59148e-06	-1.15638	down	--	--	Molecular Function: binding (GO:0005488);; Biological Process: organ morphogenesis (GO:0009887);; Biological Process: cellular process (GO:0009987);; Molecular Function: kinase activity (GO:0016301);; Molecular Function: transferase activity (GO:0016740);; Biological Process: filamentous growth (GO:0030447);; Biological Process: adenine biosynthetic process (GO:0046084);; Biological Process: shoo…	--	--	--	--	--	Receptor-like serine/threonine-protein kinase ALE2 (Precursor) GN=ALE2 OS=Arabidopsis thaliana (Mouse-ear cress) PE=1 SV=1	--	--	PREDICTED: receptor-like serine/threonine-protein kinase ALE2-like [Vitis vinifera]
VIT_16s0098g00750	189	186	128	210	139	85	5.05454	4.94184	4.24427	1.45694	2.88729	2.10688	0.00427949	-1.09758	down	--	--	Molecular Function: calcium ion binding (GO:0005509);;	--	--	[K]	Transcription	Endonuclease/Exonuclease/phosphatase family	Uncharacterized calcium-binding protein At1g02270 GN=At1g02270 OS=Arabidopsis thaliana (Mouse-ear cress) PE=2 SV=2	K	Transcription	PREDICTED: uncharacterized calcium-binding protein At1g02270 [Vitis vinifera]
VIT_15s0021g01060	251	228	359	130	151	50	6.85416	6.12953	11.9245	0.859468	3.09193	1.25184	0.00347504	-2.17527	down	[Q]	Secondary metabolites biosynthesis, transport and catabolism	Molecular Function: monooxygenase activity (GO:0004497);; Molecular Function: iron ion binding (GO:0005506);; Biological Process: multicellular organismal development (GO:0007275);; Molecular Function: electron carrier activity (GO:0009055);; Biological Process: response to light stimulus (GO:0009416);; Cellular Component: plasmodesma (GO:0009506);; Biological Process: response to hormone (GO:000…	--	--	[QI]	Secondary metabolites biosynthesis, transport and catabolism;; Lipid transport and metabolism	Cytochrome P450	Cytochrome P450 714C2 GN=OsJ_35025 OS=Oryza sativa subsp. japonica (Rice) PE=2 SV=1	Q	Secondary metabolites biosynthesis, transport and catabolism	PREDICTED: cytochrome P450 734A1-like [Vitis vinifera]
Grape_newGene_2940	0	0	0	747	217	125	0	0	0	2.09276	1.87379	1.33891	8.853e-29	Inf	up	--	--	Molecular Function: nucleic acid binding (GO:0003676);; Molecular Function: zinc ion binding (GO:0008270);; Biological Process: DNA integration (GO:0015074);;	--	--	--	--	RNA recognition motif. (a.k.a. RRM, RBD, or RNP domain);; RNA recognition motif. (a.k.a. RRM, RBD, or RNP domain)	Endonuclease OS=Nicotiana tabacum (Common tobacco) PE=2 SV=1	T	Signal transduction mechanisms	hypothetical protein VITISV_007384 [Vitis vinifera]
VIT_10s0116g00090	57	64	49	565	192	186	7.02343	6.55385	6.3996	16.4771	16.9685	20.5683	0.00186755	1.41634	up	[K]	Transcription	Cellular Component: mitochondrion (GO:0005739);; Biological Process: chromatin assembly or disassembly (GO:0006333);; Biological Process: cellular aromatic compound metabolic process (GO:0006725);; Biological Process: nitrogen compound metabolic process (GO:0006807);; Biological Process: post-embryonic development (GO:0009791);; Cellular Component: membrane (GO:0016020);; Biological Process: prim…	--	--	[R]	General function prediction only	PPR repeat family;; PPR repeat;; Pentatricopeptide repeat domain;; PPR repeat	Pentatricopeptide repeat-containing protein At1g61870, mitochondrial (Precursor) GN=PPR336 OS=Arabidopsis thaliana (Mouse-ear cress) PE=2 SV=2	R	General function prediction only	PREDICTED: LOW QUALITY PROTEIN: pentatricopeptide repeat-containing protein At1g61870, mitochondrial-like [Vitis vinifera]
VIT_09s0002g00270	129	144	86	109	40	14	3.50036	4.70406	2.78785	1.28948	1.37505	0.653047	2.29992e-05	-2.35052	down	--	--	Cellular Component: mitochondrion (GO:0005739);; Biological Process: ion transport (GO:0006811);; Biological Process: defense response (GO:0006952);; Biological Process: cellular process (GO:0009987);; Molecular Function: ADP binding (GO:0043531);;	K13459|0|vvi:100247196|probable disease resistance protein At5g63020; K13459 disease resistance protein RPS2 (A)	Plant-pathogen interaction (ko04626)	[T]	Signal transduction mechanisms	NB-ARC domain	Probable disease resistance protein At5g63020 GN=At5g63020 OS=Arabidopsis thaliana (Mouse-ear cress) PE=2 SV=2	T	Signal transduction mechanisms	PREDICTED: probable disease resistance protein At5g63020-like [Vitis vinifera]
VIT_13s0074g00230	216	220	249	308	167	117	20.3476	18.434	26.6223	6.80674	11.2632	9.94077	0.00120557	-1.17425	down	--	--	Cellular Component: chloroplast thylakoid membrane (GO:0009535);; Cellular Component: chloroplast outer membrane (GO:0009707);;	--	--	--	--	--	--	S	Function unknown	PREDICTED: uncharacterized protein LOC100247238 [Vitis vinifera]
VIT_01s0010g00450	184	239	171	219	102	79	24.8818	27.2533	25.7288	6.94137	10.9161	9.75644	8.85335e-05	-1.54773	down	--	--	Molecular Function: RNA binding (GO:0003723);; Cellular Component: extracellular space (GO:0005615);; Cellular Component: cell wall (GO:0005618);; Cellular Component: vacuole (GO:0005773);; Cellular Component: endoplasmic reticulum (GO:0005783);; Cellular Component: plasma membrane (GO:0005886);; Biological Process: aging (GO:0007568);; Biological Process: response to wounding (GO:0009611);; Biol…	K01166|2.31089e-63|vvi:100263380|	--	[A]	RNA processing and modification	Ribonuclease T2 family	Extracellular ribonuclease LE (Precursor) OS=Solanum lycopersicum (Tomato) PE=1 SV=2	A	RNA processing and modification	unnamed protein product [Vitis vinifera]
Grape_newGene_1744	19	31	24	279	126	90	0.320321	0.443234	0.443249	1.19048	1.51219	1.2909	0.00316869	1.72649	up	--	--	--	--	--	--	--	Plant transposase (Ptta/En/Spm family);; Ulp1 protease family, C-terminal catalytic domain;; Domain of unknown function (DUF4216)	--	S	Function unknown	PREDICTED: uncharacterized protein LOC100261851 isoform X5 [Vitis vinifera]
Grape_newGene_1338	7	5	0	103	40	42	0.176628	0.126272	0	0.654657	0.788213	1.00198	0.000108618	3.04188	up	[S]	Function unknown	--	--	--	--	--	NB-ARC domain;; Leucine Rich repeats (2 copies);; Leucine rich repeat;; Leucine Rich Repeat;; Leucine rich repeat;; Leucine Rich Repeat	TMV resistance protein N GN=N OS=Nicotiana glutinosa (Tobacco) PE=1 SV=1	T	Signal transduction mechanisms	PREDICTED: TMV resistance protein N-like isoform X1 [Vitis vinifera]
VIT_02s0033g00040	47	75	59	623	196	197	0.43835	0.760607	0.605893	1.76247	1.50053	1.60927	0.00134837	1.40473	up	--	--	--	--	--	--	--	--	--	--	--	hypothetical protein VITISV_036140 [Vitis vinifera]
VIT_16s0050g02420	910	986	791	1612	497	424	64.8854	64.4342	63.9212	26.2804	24.9717	25.8799	6.68461e-07	-1.21556	down	--	--	Molecular Function: motor activity (GO:0003774);; Cellular Component: cytoplasm (GO:0005737);; Cellular Component: plasma membrane (GO:0005886);; Biological Process: protein targeting to vacuole (GO:0006623);; Biological Process: membrane fusion (GO:0006944);; Biological Process: response to chitin (GO:0010200);; Cellular Component: myosin complex (GO:0016459);; Biological Process: Golgi vesicle …	--	--	--	--	Myosin tail	--	S	Function unknown	PREDICTED: myosin IB heavy chain [Vitis vinifera]
VIT_08s0007g05010	573	584	597	683	222	155	14.3701	13.0533	19.5228	5.887	6.4533	4.98276	8.06643e-11	-1.8947	down	--	--	Cellular Component: plasma membrane (GO:0005886);; Cellular Component: chloroplast (GO:0009507);;	--	--	--	--	Protein of unknown function (DUF4079)	--	S	Function unknown	PREDICTED: uncharacterized protein LOC100255653 [Vitis vinifera]
VIT_05s0062g00840	415	397	449	64	17	8	26.9055	24.0877	34.8666	0.898971	0.725576	0.484013	1.20091e-29	-5.15674	down	[R]	General function prediction only	Biological Process: cytokinesis (GO:0000910);; Molecular Function: DNA binding (GO:0003677);; Molecular Function: GTPase activity (GO:0003924);; Molecular Function: GTP binding (GO:0005525);; Cellular Component: nucleus (GO:0005634);; Cellular Component: endosome (GO:0005768);; Cellular Component: vacuolar membrane (GO:0005774);; Cellular Component: Golgi stack (GO:0005795);; Cellular Component: …	K07904|3.76842e-153|vvi:100266853|ras-related protein RABA5c-like; K07904 Ras-related protein Rab-11A (A)	Endocytosis (ko04144)	[U]	Intracellular trafficking, secretion, and vesicular transport	Ras family;; Miro-like protein;; ADP-ribosylation factor family;; 50S ribosome-binding GTPase	Ras-related protein RABA5c GN=F14B2.7 OS=Arabidopsis thaliana (Mouse-ear cress) PE=1 SV=1	U	Intracellular trafficking, secretion, and vesicular transport	hypothetical protein VITISV_043978 [Vitis vinifera]
VIT_00s0733g00010	5	6	5	302	132	92	0.204869	0.229401	0.236067	3.04508	4.10529	3.52154	2.93855e-10	4.00384	up	[C]	Energy production and conversion	Cellular Component: mitochondrial proton-transporting ATP synthase complex, catalytic core F(1) (GO:0000275);; Molecular Function: copper ion binding (GO:0005507);; Molecular Function: ATP binding (GO:0005524);; Cellular Component: cell wall (GO:0005618);; Cellular Component: nucleolus (GO:0005730);; Cellular Component: mitochondrial inner membrane (GO:0005743);; Cellular Component: vacuole (GO:0…	K02132|0|rcu:RCOM_Mp35|atp1; ATP synthase F1 subunit 1; K02132 F-type H+-transporting ATPase subunit alpha (A)	Oxidative phosphorylation (ko00190)	[C]	Energy production and conversion	ATP synthase alpha/beta family, nucleotide-binding domain;; ATP synthase alpha/beta chain, C terminal domain;; ATP synthase alpha/beta family, beta-barrel domain;; HAS barrel domain	ATP synthase subunit alpha, mitochondrial GN=ATPA OS=Helianthus annuus (Common sunflower) PE=3 SV=1	C	Energy production and conversion	ATPase subunit 1 [Vitis vinifera]
VIT_00s0802g00020	563	589	854	498	193	206	23.3495	23.0639	42.5113	4.98211	5.84135	7.80847	0.00219969	-2.17593	down	--	--	Cellular Component: microtubule (GO:0005874);;	--	--	--	--	Domain of unknown function (DUF4228)	--	S	Function unknown	PREDICTED: uncharacterized protein LOC100262782 [Vitis vinifera]
Grape_newGene_1837	0	0	0	86	34	27	0	0	0	10.3233	12.4016	12.4557	1.23167e-09	Inf	up	--	--	Biological Process: proteolysis (GO:0006508);; Molecular Function: cysteine-type peptidase activity (GO:0008234);; Molecular Function: zinc ion binding (GO:0008270);; Molecular Function: oxidoreductase activity (GO:0016491);; Biological Process: oxidation-reduction process (GO:0055114);;	--	--	--	--	--	--	CG	Energy production and conversion;; Carbohydrate transport and metabolism	PREDICTED: uncharacterized protein LOC104882626 [Vitis vinifera]
VIT_01s0011g00830	866	980	1105	1101	575	403	90.0097	90.3485	130.926	27.9667	44.6652	38.2352	0.000110672	-1.48548	down	--	--	Molecular Function: DNA binding (GO:0003677);; Molecular Function: chromatin binding (GO:0003682);; Cellular Component: nucleus (GO:0005634);; Cellular Component: cytosol (GO:0005829);; Cellular Component: plasma membrane (GO:0005886);; Biological Process: gluconeogenesis (GO:0006094);; Biological Process: glycolytic process (GO:0006096);; Biological Process: nucleosome assembly (GO:0006334);; Bi…	--	--	--	--	--	--	S	Function unknown	PREDICTED: uncharacterized protein LOC100262861 [Vitis vinifera]
VIT_02s0012g00980	177	221	167	214	109	92	17.1701	20.0892	19.0522	5.19162	8.37253	8.83198	0.000400975	-1.36941	down	[C]	Energy production and conversion	Molecular Function: protein binding (GO:0005515);; Biological Process: pentose-phosphate shunt (GO:0006098);; Biological Process: ferredoxin metabolic process (GO:0006124);; Molecular Function: ferrous iron binding (GO:0008198);; Molecular Function: electron carrier activity (GO:0009055);; Cellular Component: chloroplast (GO:0009507);; Biological Process: abscisic acid biosynthetic process (GO:00…	K02639|8.0841e-139|vvi:100242061|ferredoxin; K02639 ferredoxin (A)	Photosynthesis (ko00195)	--	--	2Fe-2S iron-sulfur cluster binding domain	Ferredoxin, root R-B1 OS=Raphanus sativus (Radish) PE=1 SV=1	S	Function unknown	PREDICTED: ferredoxin-1 [Vitis vinifera]
VIT_04s0023g00470	39	53	58	9	6	4	0.725395	0.96379	1.37241	0.0420698	0.083956	0.0712853	5.73494e-08	-3.87835	down	--	--	Biological Process: immune effector process (GO:0002252);; Molecular Function: sequence-specific DNA binding transcription factor activity (GO:0003700);; Molecular Function: protein binding (GO:0005515);; Cellular Component: nucleus (GO:0005634);; Biological Process: regulation of transcription, DNA-templated (GO:0006355);; Biological Process: amino acid transport (GO:0006865);; Biological Proces…	K18835|0|vvi:100253049|probable WRKY transcription factor 20; K18835 WRKY transcription factor 2 (A)	Plant-pathogen interaction (ko04626)	--	--	WRKY DNA -binding domain	Probable WRKY transcription factor 2 GN=WRKY2 OS=Arabidopsis thaliana (Mouse-ear cress) PE=2 SV=1	K	Transcription	PREDICTED: probable WRKY transcription factor 2-like [Vitis vinifera]
VIT_10s0003g05210	47	53	18	1479	633	537	1.4547	1.34714	0.475415	10.0157	13.3608	13.8665	1.83702e-27	3.5352	up	[RTKL]	General function prediction only;; Signal transduction mechanisms;; Transcription;; Replication, recombination and repair	Molecular Function: guanylate cyclase activity (GO:0004383);; Molecular Function: protein serine/threonine kinase activity (GO:0004674);; Molecular Function: calcium ion binding (GO:0005509);; Molecular Function: ATP binding (GO:0005524);; Cellular Component: extracellular region (GO:0005576);; Cellular Component: plasma membrane (GO:0005886);; Biological Process: cGMP biosynthetic process (GO:00…	--	--	--	--	Protein tyrosine kinase;; Protein kinase domain;; Calcium-binding EGF domain;; EGF-like domain;; Complement Clr-like EGF-like	Wall-associated receptor kinase 5 (Precursor) GN=WAK5 OS=Arabidopsis thaliana (Mouse-ear cress) PE=2 SV=1	T	Signal transduction mechanisms	unnamed protein product [Vitis vinifera]
VIT_14s0060g00690	22119	23074	24014	23102	8558	8365	1104.03	1111.17	1422.7	277.181	319.424	383.852	5.56168e-12	-1.82466	down	[R]	General function prediction only	Biological Process: microtubule cytoskeleton organization (GO:0000226);; Molecular Function: DNA binding (GO:0003677);; Molecular Function: sequence-specific DNA binding transcription factor activity (GO:0003700);; Molecular Function: transporter activity (GO:0005215);; Molecular Function: copper ion binding (GO:0005507);; Molecular Function: protein binding (GO:0005515);; Molecular Function: GTP…	K07937|1.52476e-130|pper:PRUPE_ppa010615mg|hypothetical protein; K07937 ADP-ribosylation factor 1 (A)	Endocytosis (ko04144)	[U]	Intracellular trafficking, secretion, and vesicular transport	ADP-ribosylation factor family;; Signal recognition particle receptor beta subunit;; Ras family;; Gtr1/RagA G protein conserved region;; Miro-like protein;; 50S ribosome-binding GTPase	ADP-ribosylation factor 2 GN=OJ1119_H02.17 OS=Oryza sativa subsp. japonica (Rice) PE=2 SV=2	U	Intracellular trafficking, secretion, and vesicular transport	unnamed protein product [Vitis vinifera]
VIT_06s0061g00080	150	154	126	144	28	42	4.72377	5.1975	5.14635	1.12027	0.646587	1.22027	1.83603e-05	-2.1808	down	[E]	Amino acid transport and metabolism	Molecular Function: nucleotide binding (GO:0000166);; Cellular Component: chloroplast thylakoid (GO:0009534);; Molecular Function: oxidoreductase activity (GO:0016491);; Biological Process: oxidation-reduction process (GO:0055114);;	--	--	--	--	Saccharopine dehydrogenase;; NADH(P)-binding;; NmrA-like family;; short chain dehydrogenase	--	Q	Secondary metabolites biosynthesis, transport and catabolism	PREDICTED: uncharacterized protein LOC100251769 [Vitis vinifera]
VIT_15s0046g01650	434	490	519	356	216	154	36.5277	38.8071	52.8534	7.36969	13.9719	11.8776	9.36837e-09	-1.90485	down	--	--	--	--	--	--	--	--	--	--	--	unnamed protein product [Vitis vinifera]
Grape_newGene_762	1063	1194	438	10816	2141	2440	31.5294	32.9887	14.9105	79.2952	48.2341	67.3879	0.00379063	1.30883	up	--	--	Molecular Function: transferase activity, transferring phosphorus-containing groups (GO:0016772);;	--	--	[T]	Signal transduction mechanisms	Carbohydrate-binding protein of the ER;; Di-glucose binding within endoplasmic reticulum	Receptor-like protein kinase FERONIA (Precursor) GN=F26O13.190 OS=Arabidopsis thaliana (Mouse-ear cress) PE=1 SV=1	T	Signal transduction mechanisms	PREDICTED: receptor-like protein kinase FERONIA [Vitis vinifera]
VIT_00s0873g00010	4	7	1	1161	391	188	0.953428	1.48422	0.266627	65.4987	67.0315	40.4854	3.22882e-19	6.03792	up	[J]	Translation, ribosomal structure and biogenesis	Molecular Function: RNA binding (GO:0003723);; Molecular Function: structural constituent of ribosome (GO:0003735);; Cellular Component: mitochondrion (GO:0005739);; Cellular Component: mitochondrial small ribosomal subunit (GO:0005763);; Biological Process: translation (GO:0006412);; Cellular Component: chloroplast (GO:0009507);; Cellular Component: plastid (GO:0009536);; Cellular Component: sma…	K02950|8.6765e-72|vvi:7498612|rps12, ViviM_p079; ribosomal protein S12; K02950 small subunit ribosomal protein S12 (A)	Ribosome (ko03010)	[J]	Translation, ribosomal structure and biogenesis	Ribosomal protein S12/S23	Ribosomal protein S12, mitochondrial GN=RPS12 OS=Panax ginseng (Korean ginseng) PE=3 SV=1	J	Translation, ribosomal structure and biogenesis	ribosomal protein S12 [Vitis vinifera]
VIT_16s0098g00770	352	427	300	638	242	160	13.4379	15.3142	13.6338	5.67264	6.65725	5.35223	0.000362831	-1.14825	down	[R]	General function prediction only	Cellular Component: Golgi apparatus (GO:0005794);; Biological Process: proteolysis (GO:0006508);; Molecular Function: metallopeptidase activity (GO:0008237);; Biological Process: auxin metabolic process (GO:0009850);; Biological Process: regulation of systemic acquired resistance (GO:0010112);; Molecular Function: IAA-amino acid conjugate hydrolase activity (GO:0010178);; Cellular Component: cyto…	K14664|0|vvi:100246990|IAA-amino acid hydrolase ILR1-like 5; K14664 IAA-amino acid hydrolase [EC:3.5.1.-] (A)	--	--	--	Peptidase family M20/M25/M40;; Peptidase dimerisation domain	IAA-amino acid hydrolase ILR1-like 5 (Precursor) GN=OSJNBa0019D11.19 OS=Oryza sativa subsp. japonica (Rice) PE=2 SV=1	E	Amino acid transport and metabolism	PREDICTED: IAA-amino acid hydrolase ILR1-like 5-like [Vitis vinifera]
VIT_07s0005g01030	8	23	3	491	215	142	0.119969	0.333295	0.0374425	1.69677	2.31756	1.8712	4.54221e-12	3.676	up	[M]	Cell wall/membrane/envelope biogenesis	Biological Process: microtubule cytoskeleton organization (GO:0000226);; Biological Process: double-strand break repair via homologous recombination (GO:0000724);; Biological Process: cytokinesis by cell plate formation (GO:0000911);; Cellular Component: endosome (GO:0005768);; Cellular Component: endoplasmic reticulum (GO:0005783);; Cellular Component: Golgi apparatus (GO:0005794);; Cellular Com…	K00770|0|vvi:100243459|cellulose synthase-like protein D5; K00770 1,4-beta-D-xylan synthase [EC:2.4.2.24] (A)	Starch and sucrose metabolism (ko00500);; Amino sugar and nucleotide sugar metabolism (ko00520)	--	--	Cellulose synthase;; RING/Ubox like zinc-binding domain;; Glycosyltransferase like family 2;; Glycosyl transferase family group 2	Cellulose synthase-like protein D5 GN=CSLD5 OS=Arabidopsis thaliana (Mouse-ear cress) PE=2 SV=1	G	Carbohydrate transport and metabolism	PREDICTED: cellulose synthase-like protein D5-like [Vitis vinifera]
VIT_08s0007g03860	40	34	27	5	28	9	1.00458	0.791031	0.783981	0.0305548	0.5285	0.20894	0.0020427	-1.72848	down	--	--	Molecular Function: binding (GO:0005488);; Cellular Component: endosome (GO:0005768);; Cellular Component: Golgi apparatus (GO:0005794);; Cellular Component: trans-Golgi network (GO:0005802);; Cellular Component: plasma membrane (GO:0005886);; Biological Process: oligopeptide transport (GO:0006857);; Biological Process: metabolic process (GO:0008152);; Biological Process: cellular process (GO:000…	--	--	--	--	D-mannose binding lectin;; S-locus glycoprotein family;; PAN-like domain	PAN domain-containing protein At5g03700 (Precursor) GN=At5g03700 OS=Arabidopsis thaliana (Mouse-ear cress) PE=1 SV=1	R	General function prediction only	PREDICTED: PAN domain-containing protein At5g03700 [Vitis vinifera]
VIT_03s0038g00410	162	207	219	353	113	100	4.83064	5.2883	6.9783	2.38926	2.3231	2.39226	0.00573743	-1.18042	down	[V]	Defense mechanisms	Biological Process: sulfur amino acid metabolic process (GO:0000096);; Biological Process: MAPK cascade (GO:0000165);; Cellular Component: mitochondrion (GO:0005739);; Cellular Component: plasma membrane (GO:0005886);; Biological Process: glycine catabolic process (GO:0006546);; Biological Process: protein targeting to membrane (GO:0006612);; Biological Process: unsaturated fatty acid biosyntheti…	--	--	[R]	General function prediction only	MatE;; Polysaccharide biosynthesis C-terminal domain	MATE efflux family protein 4, chloroplastic (Precursor) GN=DTX46 OS=Arabidopsis thaliana (Mouse-ear cress) PE=2 SV=1	R	General function prediction only	PREDICTED: MATE efflux family protein 4, chloroplastic-like [Vitis vinifera]
VIT_01s0150g00280	2240	2615	2435	4699	1396	1442	224.423	232.658	278.015	106.901	99.4123	121.249	2.76082e-07	-1.05981	down	--	--	Cellular Component: extracellular region (GO:0005576);; Cellular Component: vacuole (GO:0005773);; Cellular Component: chloroplast (GO:0009507);; Molecular Function: transferase activity, transferring glycosyl groups (GO:0016757);;	--	--	--	--	--	Uncharacterized protein At4g14100 (Precursor) GN=At4g14100 OS=Arabidopsis thaliana (Mouse-ear cress) PE=2 SV=1	R	General function prediction only	PREDICTED: uncharacterized protein At4g14100 [Vitis vinifera]
VIT_18s0001g14270	1316	1446	2066	1758	387	555	818.876	698.336	1241.87	272.589	168.98	321.485	0.00827362	-2.00932	down	--	--	Biological Process: polysaccharide biosynthetic process (GO:0000271);; Molecular Function: protein binding (GO:0005515);; Cellular Component: extracellular region (GO:0005576);; Cellular Component: cell wall (GO:0005618);; Cellular Component: plasma membrane (GO:0005886);; Biological Process: tryptophan catabolic process (GO:0006569);; Biological Process: response to heat (GO:0009408);; Cellular …	--	--	--	--	Gibberellin regulated protein	Snakin-2 (Precursor) GN=SN2 OS=Solanum tuberosum (Potato) PE=1 SV=1	R	General function prediction only	PREDICTED: snakin-2 isoform 1 [Vitis vinifera]
VIT_18s0001g13230	10070	10629	8787	16785	6789	5865	175.099	179.783	183.621	70.4445	88.7816	93.3901	4.44616e-06	-1.01747	down	[G]	Carbohydrate transport and metabolism	Molecular Function: beta-galactosidase activity (GO:0004565);; Cellular Component: vacuolar membrane (GO:0005774);; Cellular Component: cytosol (GO:0005829);; Biological Process: carbohydrate metabolic process (GO:0005975);; Biological Process: acetyl-CoA metabolic process (GO:0006084);; Biological Process: polyamine catabolic process (GO:0006598);; Cellular Component: plant-type cell wall (GO:00…	--	--	[G]	Carbohydrate transport and metabolism	Glycosyl hydrolases family 35;; Galactose binding lectin domain;; Beta-galactosidase;; Beta-galactosidase jelly roll domain;; Glycosyl hydrolases family 2, sugar binding domain	Beta-galactosidase 3 (Precursor) OS=Arabidopsis thaliana (Mouse-ear cress) PE=1 SV=1	G	Carbohydrate transport and metabolism	unnamed protein product [Vitis vinifera]
VIT_01s0010g03950	29	21	38	7	1	1	1.74485	1.31097	2.90774	0.101404	0.0157426	9.85144e-14	2.58811e-05	-4.74156	down	--	--	Cellular Component: mitochondrion (GO:0005739);; Biological Process: microtubule nucleation (GO:0007020);; Cellular Component: chloroplast (GO:0009507);; Biological Process: embryo development ending in seed dormancy (GO:0009793);; Biological Process: thylakoid membrane organization (GO:0010027);; Biological Process: photosystem II assembly (GO:0010207);; Biological Process: regulation of chlorop…	--	--	[R]	General function prediction only	DYW family of nucleic acid deaminases;; PPR repeat;; PPR repeat	Pentatricopeptide repeat-containing protein At4g21065 GN=PCMP-H28 OS=Arabidopsis thaliana (Mouse-ear cress) PE=2 SV=2	R	General function prediction only	PREDICTED: pentatricopeptide repeat-containing protein At4g21065-like [Vitis vinifera]
VIT_07s0129g00870	624	679	353	888	220	296	13.631	14.0277	9.0086	4.6557	3.56437	5.86481	0.000644373	-1.31657	down	[RTKL]	General function prediction only;; Signal transduction mechanisms;; Transcription;; Replication, recombination and repair	Molecular Function: protein kinase activity (GO:0004672);; Molecular Function: protein serine/threonine kinase activity (GO:0004674);; Molecular Function: ATP binding (GO:0005524);; Biological Process: glucose catabolic process (GO:0006007);; Biological Process: protein phosphorylation (GO:0006468);; Biological Process: response to osmotic stress (GO:0006970);; Biological Process: chromosome segr…	--	--	[T]	Signal transduction mechanisms	Carbohydrate-binding protein of the ER;; Protein tyrosine kinase;; Protein kinase domain;; Di-glucose binding within endoplasmic reticulum	Probable receptor-like protein kinase At5g24010 (Precursor) GN=At5g24010 OS=Arabidopsis thaliana (Mouse-ear cress) PE=1 SV=1	T	Signal transduction mechanisms	PREDICTED: probable receptor-like protein kinase At5g24010-like [Vitis vinifera]
VIT_08s0040g00120	241	292	225	473	130	134	12.5001	15.2013	15.0164	7.60223	7.15558	8.29712	0.00207798	-1.17092	down	[O]	Posttranslational modification, protein turnover, chaperones	Cellular Component: Golgi apparatus (GO:0005794);; Cellular Component: Golgi stack (GO:0005795);; Cellular Component: plasma membrane (GO:0005886);; Biological Process: DNA-dependent DNA replication (GO:0006261);; Biological Process: protein folding (GO:0006457);; Molecular Function: cytoskeletal protein binding (GO:0008092);; Biological Process: phototropism (GO:0009638);; Biological Process: re…	--	--	[O]	Posttranslational modification, protein turnover, chaperones	DnaJ domain	Chaperone protein dnaJ 72 GN=T3K9.23 OS=Arabidopsis thaliana (Mouse-ear cress) PE=2 SV=1	O	Posttranslational modification, protein turnover, chaperones	PREDICTED: chaperone protein dnaJ 72 [Vitis vinifera]
VIT_15s0107g00550	494	521	585	113	143	177	30.971	31.3062	44.0335	1.7561	6.79319	10.3153	3.18178e-10	-2.45191	down	--	--	--	--	--	--	--	Tetratricopeptide repeat;; Tetratricopeptide repeat;; Tetratricopeptide repeat;; Tetratricopeptide repeat;; TPR repeat;; Tetratricopeptide repeat;; Tetratricopeptide repeat;; Tetratricopeptide repeat;; Tetratricopeptide repeat;; Anaphase-promoting complex, cyclosome, subunit 3;; Tetratricopeptide repeat;; Tetratricopeptide repeat	--	R	General function prediction only	PREDICTED: uncharacterized protein LOC100244941 [Vitis vinifera]
VIT_11s0037g00130	2101	2281	1639	24497	8160	6074	18.9402	19.8783	17.999	52.1059	53.8357	48.9222	1.54278e-15	1.56196	up	[A]	RNA processing and modification	Molecular Function: sequence-specific DNA binding transcription factor activity (GO:0003700);; Molecular Function: binding (GO:0005488);; Molecular Function: ATP binding (GO:0005524);; Biological Process: ATP catabolic process (GO:0006200);; Biological Process: regulation of transcription, DNA-templated (GO:0006355);; Biological Process: RNA processing (GO:0006396);; Molecular Function: ATPase ac…	--	--	[A]	RNA processing and modification	Fip1 motif	DEAD-box ATP-dependent RNA helicase 42 GN=RH42 OS=Arabidopsis thaliana (Mouse-ear cress) PE=1 SV=2	A	RNA processing and modification	PREDICTED: uncharacterized protein LOC100251960 [Vitis vinifera]
VIT_17s0053g00750	181	178	172	329	104	64	11.2602	10.0722	12.2311	4.83408	4.68741	3.4692	0.00522593	-1.29768	down	[R]	General function prediction only	--	--	--	--	--	--	Proline-rich receptor-like protein kinase PERK1 GN=PERK1 OS=Arabidopsis thaliana (Mouse-ear cress) PE=1 SV=1	S	Function unknown	PREDICTED: uncharacterized protein R106 [Vitis vinifera]
VIT_14s0030g00250	178	178	180	202	83	96	5.42869	5.52888	6.87835	1.45353	1.82119	2.61007	0.000382537	-1.43749	down	[GEPR]	Carbohydrate transport and metabolism;; Amino acid transport and metabolism;; Inorganic ion transport and metabolism;; General function prediction only	Molecular Function: sugar:proton symporter activity (GO:0005351);; Cellular Component: nucleus (GO:0005634);; Cellular Component: Golgi apparatus (GO:0005794);; Cellular Component: plasma membrane (GO:0005886);; Biological Process: response to water deprivation (GO:0009414);; Biological Process: response to salt stress (GO:0009651);; Cellular Component: plant-type vacuole membrane (GO:0009705);; …	--	--	[R]	General function prediction only	Sugar (and other) transporter;; Major Facilitator Superfamily	Sugar transporter ERD6-like 5 GN=At1g54730 OS=Arabidopsis thaliana (Mouse-ear cress) PE=2 SV=2	R	General function prediction only	unnamed protein product [Vitis vinifera]
VIT_16s0039g02390	205	220	199	355	124	94	9.50712	9.48536	10.5963	5.24413	6.21261	5.43792	0.00262185	-1.2358	down	--	--	Cellular Component: integral component of membrane (GO:0016021);; Cellular Component: cytoplasmic membrane-bounded vesicle (GO:0016023);;	--	--	--	--	--	--	S	Function unknown	unnamed protein product [Vitis vinifera]
VIT_03s0038g02810	586	520	521	942	281	313	52.6064	44.0518	54.4494	22.3368	20.6859	26.8221	3.03273e-05	-1.16902	down	[S]	Function unknown	--	K11667|5.58206e-88|vvi:100260691|chromatin-remodeling complex subunit ies6; K11667 INO80 complex subunit C (A)	--	[S]	Function unknown	YL1 nuclear protein C-terminal domain	--	S	Function unknown	PREDICTED: INO80 complex subunit C [Vitis vinifera]
VIT_05s0020g04130	849	920	862	926	458	632	35.7484	37.4676	46.2637	9.33881	14.484	24.4312	6.83584e-05	-1.20504	down	[C]	Energy production and conversion	Molecular Function: DNA binding (GO:0003677);; Molecular Function: sequence-specific DNA binding transcription factor activity (GO:0003700);; Molecular Function: aldo-keto reductase (NADP) activity (GO:0004033);; Cellular Component: nucleus (GO:0005634);; Cellular Component: cytosol (GO:0005829);; Cellular Component: plasma membrane (GO:0005886);; Biological Process: gluconeogenesis (GO:0006094);…	--	--	[C]	Energy production and conversion	Aldo/keto reductase family	Perakine reductase GN=PR OS=Rauvolfia serpentina (Serpentwood) PE=1 SV=1	C	Energy production and conversion	PREDICTED: auxin-induced protein PCNT115 [Vitis vinifera]
VIT_18s0001g08240	143	136	134	1429	429	495	3.22708	2.89198	3.87523	7.89569	7.0571	10.1377	3.19072e-06	1.43651	up	[S]	Function unknown	Biological Process: activation of MAPKK activity (GO:0000186);; Biological Process: polysaccharide biosynthetic process (GO:0000271);; Biological Process: response to molecule of bacterial origin (GO:0002237);; Biological Process: regionalization (GO:0003002);; Molecular Function: protein kinase activity (GO:0004672);; Molecular Function: MAP kinase kinase kinase activity (GO:0004709);; Molecular…	--	--	--	--	Protein kinase domain;; Protein tyrosine kinase;; Leucine Rich repeats (2 copies);; Leucine rich repeat;; Leucine Rich Repeat;; Leucine Rich repeat	Receptor-like protein kinase HSL1 (Precursor) GN=HSL1 OS=Arabidopsis thaliana (Mouse-ear cress) PE=2 SV=1	T	Signal transduction mechanisms	PREDICTED: receptor-like protein kinase HSL1-like [Vitis vinifera]
VIT_00s0160g00320	25	31	20	253	124	134	1.65131	1.73851	1.32843	3.25579	5.82783	9.68179	0.00189379	1.88017	up	--	--	Biological Process: defense response (GO:0006952);; Biological Process: signal transduction (GO:0007165);; Molecular Function: ADP binding (GO:0043531);;	--	--	--	--	--	Probable WRKY transcription factor 19 GN=WRKY19 OS=Arabidopsis thaliana (Mouse-ear cress) PE=2 SV=1	S	Function unknown	unnamed protein product [Vitis vinifera]
VIT_17s0000g07150	1023	1220	795	8622	2944	2185	11.0897	12.6157	12.5542	18.24	18.3959	18.2758	5.56783e-08	1.06911	up	--	--	--	--	--	--	--	--	--	S	Function unknown	PREDICTED: uncharacterized protein LOC100265641 [Vitis vinifera]
VIT_18s0122g00630	707	720	590	244	156	85	30.1532	29.2302	29.7788	2.56532	5.05489	3.37237	2.13432e-27	-2.98653	down	[MG]	Cell wall/membrane/envelope biogenesis;; Carbohydrate transport and metabolism	Biological Process: alternative mRNA splicing, via spliceosome (GO:0000380);; Molecular Function: double-stranded DNA binding (GO:0003690);; Molecular Function: single-stranded DNA binding (GO:0003697);; Molecular Function: mRNA binding (GO:0003729);; Molecular Function: protein kinase activity (GO:0004672);; Molecular Function: calmodulin binding (GO:0005516);; Cellular Component: cell wall (GO:…	--	--	[V]	Defense mechanisms	NAD dependent epimerase/dehydratase family;; NADH(P)-binding;; 3-beta hydroxysteroid dehydrogenase/isomerase family;; Male sterility protein;; Polysaccharide biosynthesis protein;; NmrA-like family;; KR domain;; short chain dehydrogenase	Cinnamoyl-CoA reductase 2 GN=CCR2 OS=Arabidopsis thaliana (Mouse-ear cress) PE=1 SV=1	M	Cell wall/membrane/envelope biogenesis	PREDICTED: bifunctional dihydroflavonol 4-reductase/flavanone 4-reductase isoform 1 [Vitis vinifera]
VIT_03s0180g00040	484	518	297	3356	1219	1290	20.7611	20.7376	14.7359	33.8403	37.8267	48.98	0.000210338	1.18656	up	--	--	Biological Process: G1/S transition of mitotic cell cycle (GO:0000082);; Biological Process: mitotic cell cycle (GO:0000278);; Biological Process: nuclear division (GO:0000280);; Biological Process: cytokinesis by cell plate formation (GO:0000911);; Molecular Function: cyclin-dependent protein serine/threonine kinase activity (GO:0004693);; Molecular Function: protein binding (GO:0005515);; Cellu…	K14505|0|vvi:100264093|cyclin-D3-3; K14505 cyclin D3, plant (A)	Plant hormone signal transduction (ko04075)	[D]	Cell cycle control, cell division, chromosome partitioning	Cyclin, N-terminal domain;; Cyclin, C-terminal domain	Cyclin-D3-1 GN=F28A23.80 OS=Arabidopsis thaliana (Mouse-ear cress) PE=1 SV=3	D	Cell cycle control, cell division, chromosome partitioning	PREDICTED: cyclin-D3-2-like [Vitis vinifera]
VIT_07s0141g00290	1406	1551	1508	1488	478	506	75.6808	76.8992	95.5397	18.8369	18.5683	24.3621	4.68906e-18	-1.92312	down	--	--	Biological Process: polysaccharide biosynthetic process (GO:0000271);; Molecular Function: sequence-specific DNA binding transcription factor activity (GO:0003700);; Molecular Function: acid phosphatase activity (GO:0003993);; Cellular Component: nucleus (GO:0005634);; Cellular Component: mitochondrion (GO:0005739);; Cellular Component: endosome (GO:0005768);; Cellular Component: Golgi apparatus …	K14484|9.23451e-164|vvi:100259693|auxin-responsive protein IAA16-like; K14484 auxin-responsive protein IAA (A)	Plant hormone signal transduction (ko04075)	--	--	AUX/IAA family	Auxin-induced protein AUX28 GN=AUX28 OS=Glycine max (Soybean) PE=2 SV=1	K	Transcription	PREDICTED: auxin-induced protein AUX28-like isoform 1 [Vitis vinifera]
VIT_05s0020g02990	2355	3009	2426	4716	1664	1342	383.833	421.723	436.473	181.4	194.641	195.333	4.60712e-08	-1.10214	down	[J]	Translation, ribosomal structure and biogenesis	Molecular Function: structural constituent of ribosome (GO:0003735);; Cellular Component: cell wall (GO:0005618);; Cellular Component: nucleolus (GO:0005730);; Cellular Component: Golgi apparatus (GO:0005794);; Biological Process: translation (GO:0006412);; Cellular Component: plasmodesma (GO:0009506);; Cellular Component: chloroplast (GO:0009507);; Cellular Component: membrane (GO:0016020);; Cel…	K02960|2.57473e-100|vvi:100254540|40S ribosomal protein S16-like; K02960 small subunit ribosomal protein S16e (A)	Ribosome (ko03010)	[J]	Translation, ribosomal structure and biogenesis	Ribosomal protein S9/S16	40S ribosomal protein S16 GN=RPS16 OS=Gossypium hirsutum (Upland cotton) PE=2 SV=1	J	Translation, ribosomal structure and biogenesis	PREDICTED: 40S ribosomal protein S16 [Vitis vinifera]
VIT_08s0007g00760	19	39	17	407	108	84	1.17169	2.1347	1.17783	6.04162	4.89594	4.66147	0.00120709	1.81195	up	--	--	Cellular Component: extracellular region (GO:0005576);; Cellular Component: cell wall (GO:0005618);; Cellular Component: vacuole (GO:0005773);; Biological Process: regulation of transcription, DNA-templated (GO:0006355);; Biological Process: signal transduction (GO:0007165);; Biological Process: response to virus (GO:0009615);; Biological Process: response to bacterium (GO:0009617);; Biological P…	--	--	--	--	Thaumatin family	Thaumatin-like protein (Precursor) OS=Oryza sativa subsp. japonica (Rice) PE=2 SV=1	R	General function prediction only	PREDICTED: thaumatin-like protein-like [Vitis vinifera]
VIT_14s0066g01280	534	615	424	846	387	300	10.0544	11.3221	9.82725	3.8161	5.41657	5.11864	8.89084e-05	-1.01811	down	[R]	General function prediction only	Cellular Component: plasma membrane (GO:0005886);; Biological Process: pollen tube growth (GO:0009860);; Biological Process: regulation of defense response (GO:0031347);;	--	--	[Z]	Cytoskeleton	Tetratricopeptide repeat;; TPR repeat;; Tetratricopeptide repeat;; Tetratricopeptide repeat;; Tetratricopeptide repeat;; Tetratricopeptide repeat;; Tetratricopeptide repeat;; Tetratricopeptide repeat;; Tetratricopeptide repeat;; Tetratricopeptide repeat;; Soluble NSF attachment protein, SNAP;; Uncharacterized protein conserved in bacteria (DUF2225);; Tetratricopeptide repeat;; Foie gras liver hea…	Probable UDP-N-acetylglucosamine--peptide N-acetylglucosaminyltransferase SEC GN=SEC OS=Arabidopsis thaliana (Mouse-ear cress) PE=2 SV=1	Z	Cytoskeleton	unnamed protein product [Vitis vinifera]
VIT_18s0001g01740	539	593	382	4656	1548	1008	4.17397	4.87065	4.60865	9.46855	9.35934	7.75322	3.35287e-07	1.1045	up	--	--	Molecular Function: binding (GO:0005488);; Biological Process: metabolic process (GO:0008152);; Molecular Function: transferase activity (GO:0016740);;	--	--	--	--	--	Histone-lysine N-methyltransferase ASHH2 GN=T14N5.15 OS=Arabidopsis thaliana (Mouse-ear cress) PE=1 SV=1	S	Function unknown	PREDICTED: uncharacterized protein LOC100245350 [Vitis vinifera]
VIT_07s0005g02080	83	104	38	79	31	9	7.73187	8.94185	4.18485	1.73531	2.07924	0.748778	0.00517566	-2.10539	down	--	--	--	--	--	--	--	--	Protein NIM1-INTERACTING 3 GN=NIMIN-3 OS=Arabidopsis thaliana (Mouse-ear cress) PE=1 SV=1	S	Function unknown	hypothetical protein VITISV_025406 [Vitis vinifera]
VIT_00s0324g00110	31	26	33	15	5	6	1.60352	1.20854	1.94882	0.187673	0.148694	0.27734	0.000132177	-2.82353	down	[R]	General function prediction only	Cellular Component: chloroplast stroma (GO:0009570);; Cellular Component: chloroplast envelope (GO:0009941);; Molecular Function: hydrolase activity (GO:0016787);; Biological Process: glucosinolate biosynthetic process (GO:0019761);;	--	--	--	--	Haloacid dehalogenase-like hydrolase;; HAD-hyrolase-like;; haloacid dehalogenase-like hydrolase	--	R	General function prediction only	unnamed protein product [Vitis vinifera]
VIT_09s0018g01870	411	435	308	339	246	200	9.50159	9.1595	7.9813	1.94235	4.20212	4.14368	6.34511e-07	-1.34987	down	[HE]	Coenzyme transport and metabolism;; Amino acid transport and metabolism	Molecular Function: phosphoglycerate dehydrogenase activity (GO:0004617);; Molecular Function: protein binding (GO:0005515);; Cellular Component: nucleus (GO:0005634);; Cellular Component: cytosol (GO:0005829);; Biological Process: cellular protein modification process (GO:0006464);; Biological Process: L-serine biosynthetic process (GO:0006564);; Biological Process: tryptophan catabolic process …	K00058|0|vvi:100241666|D-3-phosphoglycerate dehydrogenase 3, chloroplastic-like; K00058 D-3-phosphoglycerate dehydrogenase [EC:1.1.1.95] (A)	Glycine, serine and threonine metabolism (ko00260);; Carbon metabolism (ko01200);; Biosynthesis of amino acids (ko01230)	[E]	Amino acid transport and metabolism	D-isomer specific 2-hydroxyacid dehydrogenase, NAD binding domain;; D-isomer specific 2-hydroxyacid dehydrogenase, catalytic domain;; ACT domain;; Acetohydroxy acid isomeroreductase, catalytic domain	D-3-phosphoglycerate dehydrogenase, chloroplastic (Precursor) GN=At1g17745 OS=Arabidopsis thaliana (Mouse-ear cress) PE=1 SV=2	E	Amino acid transport and metabolism	PREDICTED: d-3-phosphoglycerate dehydrogenase, chloroplastic-like [Vitis vinifera]
VIT_09s0002g06680	34	33	52	776	327	254	5.66	4.77362	9.156	25.5149	33.1589	32.7634	3.82139e-10	2.44816	up	--	--	--	--	--	--	--	Embryo-specific protein 3, (ATS3)	--	R	General function prediction only	PREDICTED: uncharacterized protein LOC100242179 [Vitis vinifera]
VIT_09s0018g01780	451	482	449	507	225	219	19.54	19.5463	22.4621	5.3537	7.15113	8.66186	9.91617e-08	-1.49432	down	[O]	Posttranslational modification, protein turnover, chaperones	Biological Process: water transport (GO:0006833);; Biological Process: response to cold (GO:0009409);; Biological Process: response to light stimulus (GO:0009416);; Cellular Component: chloroplast thylakoid membrane (GO:0009535);; Cellular Component: plastid (GO:0009536);; Cellular Component: chloroplast stroma (GO:0009570);; Biological Process: response to salt stress (GO:0009651);; Biological P…	--	--	--	--	--	Unknown protein DS12 from 2D-PAGE of leaf, chloroplastic (Precursor) OS=Oryza sativa subsp. japonica (Rice) PE=2 SV=2	S	Function unknown	PREDICTED: unknown protein DS12 from 2D-PAGE of leaf, chloroplastic-like [Vitis vinifera]
VIT_11s0016g01400	777	862	1215	639	300	310	100.635	94.9994	177.215	18.1984	27.4831	36.0009	0.00212279	-2.1372	down	--	--	Cellular Component: photosystem II (GO:0009523);; Cellular Component: chloroplast thylakoid membrane (GO:0009535);; Biological Process: photosynthesis (GO:0015979);;	--	--	--	--	Photosystem II reaction centre X protein (PsbX)	--	S	Function unknown	PREDICTED: uncharacterized protein LOC100243957 [Vitis vinifera]
VIT_06s0004g00880	235	241	321	259	81	71	21.4078	18.6473	31.3417	5.6993	5.42759	6.16003	0.000360274	-2.10433	down	--	--	Cellular Component: membrane (GO:0016020);;	--	--	--	--	Probable lipid transfer;; Protease inhibitor/seed storage/LTP family	Uncharacterized GPI-anchored protein At1g27950 (Precursor) GN=At1g27950 OS=Arabidopsis thaliana (Mouse-ear cress) PE=1 SV=1	R	General function prediction only	unnamed protein product [Vitis vinifera]
VIT_04s0023g01800	53	53	68	2585	574	519	2.91404	2.39008	4.17973	30.9075	21.0825	23.9675	3.55839e-15	3.11916	up	[D]	Cell cycle control, cell division, chromosome partitioning	Cellular Component: chloroplast (GO:0009507);;	K06287|1.69637e-110|vvi:100242728|maf-like protein DDB_G0281937; K06287 septum formation protein (A)	--	[D]	Cell cycle control, cell division, chromosome partitioning	Maf-like protein	--	D	Cell cycle control, cell division, chromosome partitioning	PREDICTED: maf-like protein DDB_G0281937 isoform 2 [Vitis vinifera]
VIT_00s0125g00190	75	96	48	1319	355	375	1.52045	1.90376	1.13285	6.23747	5.26287	6.69428	4.84106e-10	2.1164	up	[P]	Inorganic ion transport and metabolism	Cellular Component: mitochondrion (GO:0005739);; Cellular Component: vacuolar membrane (GO:0005774);; Cellular Component: plasma membrane (GO:0005886);; Biological Process: glucose catabolic process (GO:0006007);; Biological Process: protein glycosylation (GO:0006486);; Biological Process: potassium ion transport (GO:0006813);; Biological Process: pollen development (GO:0009555);; Biological Proc…	K03549|0|vvi:100249626|probable potassium transporter 13; K03549 KUP system potassium uptake protein (A)	--	--	--	K+ potassium transporter	Probable potassium transporter 13 OS=Oryza sativa subsp. japonica (Rice) PE=2 SV=1	P	Inorganic ion transport and metabolism	PREDICTED: probable potassium transporter 13-like [Vitis vinifera]
VIT_17s0000g04030	192	196	168	294	85	63	5.34107	4.85681	5.28463	2.0643	2.02309	1.65411	0.000743886	-1.52432	down	[A]	RNA processing and modification	Biological Process: maltose metabolic process (GO:0000023);; Cellular Component: nucleus (GO:0005634);; Biological Process: starch biosynthetic process (GO:0019252);; Cellular Component: intracellular part (GO:0044424);;	--	--	[K]	Transcription	Endonuclease/Exonuclease/phosphatase family	Carbon catabolite repressor protein 4 homolog 3 GN=CCR4-3 OS=Arabidopsis thaliana (Mouse-ear cress) PE=2 SV=2	K	Transcription	unnamed protein product [Vitis vinifera]
VIT_01s0127g00590	5825	6280	7370	8515	4277	2515	170.063	171.762	253.237	58.4858	90.5853	65.0871	0.000722674	-1.38153	down	[OC]	Posttranslational modification, protein turnover, chaperones;; Energy production and conversion	Cellular Component: cytosol (GO:0005829);; Biological Process: pollen tube guidance (GO:0010183);; Molecular Function: antioxidant activity (GO:0016209);; Molecular Function: oxidoreductase activity (GO:0016491);; Biological Process: primary metabolic process (GO:0044238);; Biological Process: cellular biosynthetic process (GO:0044249);; Biological Process: single-organism metabolic process (GO:0…	K17609|0|vvi:100852797|uncharacterized LOC100852797; K17609 nucleoredoxin [EC:1.8.1.8] (A)	--	[R]	General function prediction only	Thioredoxin-like;; AhpC/TSA family;; Redoxin;; Thioredoxin-like domain;; Thioredoxin;; SCO1/SenC;; Thioredoxin-like;; Thioredoxin;; F plasmid transfer operon protein;; C1-like domain;; Glutaredoxin-like domain (DUF836)	Probable nucleoredoxin 1 GN=At1g60420 OS=Arabidopsis thaliana (Mouse-ear cress) PE=1 SV=1	O	Posttranslational modification, protein turnover, chaperones	PREDICTED: probable nucleoredoxin 1-like [Vitis vinifera]
VIT_01s0137g00640	523	650	521	7132	2114	1984	9.17251	11.1551	10.8826	29.346	26.9572	30.6081	2.1189e-16	1.60367	up	[L]	Replication, recombination and repair	Molecular Function: nucleic acid binding (GO:0003676);; Molecular Function: RNA helicase activity (GO:0003724);; Molecular Function: helicase activity (GO:0004386);; Molecular Function: ATP binding (GO:0005524);; Molecular Function: ATP-dependent helicase activity (GO:0008026);; Cellular Component: plastid (GO:0009536);; Cellular Component: chloroplast envelope (GO:0009941);; Cellular Component: …	K12818|0|vvi:100262984|putative ATP-dependent RNA helicase DHX33; K12818 ATP-dependent RNA helicase DHX8/PRP22 [EC:3.6.4.13] (A)	Spliceosome (ko03040)	[A]	RNA processing and modification	Oligonucleotide/oligosaccharide-binding (OB)-fold;; Helicase associated domain (HA2);; Helicase conserved C-terminal domain	Probable pre-mRNA-splicing factor ATP-dependent RNA helicase GN=At3g26560 OS=Arabidopsis thaliana (Mouse-ear cress) PE=1 SV=2	A	RNA processing and modification	PREDICTED: putative ATP-dependent RNA helicase DHX33-like [Vitis vinifera]
VIT_13s0019g04950	669	760	256	5396	1735	1484	5.33106	5.53944	2.3772	10.5118	10.7773	12.5423	5.47301e-07	1.28386	up	--	--	Molecular Function: nucleotide binding (GO:0000166);; Cellular Component: nucleus (GO:0005634);; Biological Process: DNA methylation (GO:0006306);; Biological Process: regulation of transcription from RNA polymerase II promoter (GO:0006357);; Biological Process: production of siRNA involved in RNA interference (GO:0030422);; Biological Process: regulation of DNA-templated transcription, elongatio…	--	--	[K]	Transcription	Early transcription elongation factor of RNA pol II, NGN section;; KOW motif	Putative transcription elongation factor SPT5 homolog 1 GN=At4g08350 OS=Arabidopsis thaliana (Mouse-ear cress) PE=1 SV=2	K	Transcription	PREDICTED: uncharacterized protein LOC100256388 [Vitis vinifera]
VIT_05s0029g01430	0	6	3	252	100	55	0	0.128905	0.0259261	2.14585	3.12053	1.83907	9.80993e-10	4.39538	up	[R]	General function prediction only	Biological Process: transport (GO:0006810);; Cellular Component: intracellular part (GO:0044424);; Biological Process: single-organism cellular process (GO:0044763);;	--	--	[R]	General function prediction only	Domain of unknown function;; Ankyrin repeats (3 copies);; Ankyrin repeat;; Ankyrin repeats (many copies);; Ankyrin repeat;; Ankyrin repeats (many copies)	Ankyrin repeat-containing protein At3g12360 GN=At3g12360 OS=Arabidopsis thaliana (Mouse-ear cress) PE=2 SV=1	R	General function prediction only	unnamed protein product [Vitis vinifera]
VIT_18s0001g06240	449	461	289	5116	1463	1465	6.33518	6.45652	4.8762	24.4786	21.8578	27.1837	8.44465e-15	1.63832	up	[S]	Function unknown	Molecular Function: protein binding (GO:0005515);; Biological Process: defense response (GO:0006952);; Biological Process: signal transduction (GO:0007165);; Cellular Component: plasmodesma (GO:0009506);; Biological Process: response to virus (GO:0009615);; Biological Process: plant-type hypersensitive response (GO:0009626);; Biological Process: cellular component organization (GO:0016043);; Cell…	--	--	--	--	NB-ARC domain;; TIR domain;; Leucine Rich repeats (2 copies);; TIR domain;; Leucine rich repeat;; Leucine Rich Repeat;; Leucine Rich Repeat;; NACHT domain;; Leucine Rich repeat	TMV resistance protein N GN=N OS=Nicotiana glutinosa (Tobacco) PE=1 SV=1	T	Signal transduction mechanisms	hypothetical protein VITISV_004581 [Vitis vinifera]
VIT_03s0017g00550	699	892	807	1197	469	293	28.5784	34.9689	39.1264	12.1014	14.5066	11.1132	2.96626e-08	-1.40127	down	[R]	General function prediction only	Molecular Function: beta-ureidopropionase activity (GO:0003837);; Cellular Component: cytosol (GO:0005829);; Biological Process: uracil catabolic process (GO:0006212);; Molecular Function: hydrolase activity, acting on carbon-nitrogen (but not peptide) bonds (GO:0016810);; Biological Process: cellular response to nitrogen levels (GO:0043562);; Biological Process: cellular nitrogen compound biosyn…	K01431|0|vvi:100246992|beta-ureidopropionase; K01431 beta-ureidopropionase [EC:3.5.1.6] (A)	Pyrimidine metabolism (ko00240);; beta-Alanine metabolism (ko00410);; Pantothenate and CoA biosynthesis (ko00770)	[E]	Amino acid transport and metabolism	Carbon-nitrogen hydrolase	N-carbamoylputrescine amidase GN=CPA OS=Solanum lycopersicum (Tomato) PE=2 SV=1	F	Nucleotide transport and metabolism	PREDICTED: beta-ureidopropionase [Vitis vinifera]
VIT_12s0134g00590	80	84	44	8	4	7	6.10546	6.00334	3.89054	0.147265	0.228621	0.49062	2.64419e-10	-4.17097	down	--	--	Biological Process: multicellular organismal development (GO:0007275);; Molecular Function: N-acyltransferase activity (GO:0016410);; Molecular Function: transferase activity, transferring acyl groups other than amino-acyl groups (GO:0016747);; Molecular Function: anthocyanin 6''-O-malonyltransferase activity (GO:0033809);; Biological Process: cellular metabolic process (GO:0044237);; Biological …	--	--	--	--	Transferase family	Malonyl-coenzyme A:anthocyanin 3-O-glucoside-6&apos;&apos;-O-malonyltransferase GN=3MAT OS=Dahlia pinnata (Pinnate dahlia) PE=1 SV=1	R	General function prediction only	hypothetical protein VITISV_009941 [Vitis vinifera]
VIT_13s0019g02660	2099	2190	2196	3364	943	887	267.715	259.732	313.294	103.652	89.6473	103.595	3.5582e-12	-1.47984	down	--	--	--	--	--	--	--	--	--	R	General function prediction only	PREDICTED: uncharacterized protein LOC100854960 [Vitis vinifera]
VIT_07s0005g02830	1	1	44	900	327	265	4.11729e-05	0.000630576	1.0374	4.26138	4.79354	4.70674	8.92259e-21	3.76929	up	--	--	Cellular Component: Ino80 complex (GO:0031011);;	--	--	--	--	--	--	S	Function unknown	unnamed protein product [Vitis vinifera]
VIT_00s0189g00010	5	7	4	172	102	146	0.204168	0.271371	0.197247	1.59753	2.94227	5.19239	0.00189498	3.99499	up	--	--	Cellular Component: plasma membrane (GO:0005886);;	--	--	--	--	--	Leucine-rich repeat extensin-like protein 5 (Precursor) GN=LRX5 OS=Arabidopsis thaliana (Mouse-ear cress) PE=2 SV=2	S	Function unknown	PREDICTED: uncharacterized protein LOC100259312 [Vitis vinifera]
VIT_09s0002g04330	628	693	702	1223	384	370	93.301	88.172	112.619	47.257	44.5691	52.4766	1.81853e-05	-1.14017	down	[J]	Translation, ribosomal structure and biogenesis	Cellular Component: plastid small ribosomal subunit (GO:0000312);; Molecular Function: structural constituent of ribosome (GO:0003735);; Cellular Component: chloroplast thylakoid (GO:0009534);; Cellular Component: chloroplast stroma (GO:0009570);; Cellular Component: chloroplast envelope (GO:0009941);; Molecular Function: rRNA binding (GO:0019843);; Cellular Component: cytosolic small ribosomal s…	K02961|1.43466e-64|vvi:100251530|30S ribosomal protein S17, chloroplastic; K02961 small subunit ribosomal protein S17 (A)	Ribosome (ko03010)	[J]	Translation, ribosomal structure and biogenesis	Ribosomal protein S17	30S ribosomal protein S17, chloroplastic (Precursor) GN=RPS17 OS=Arabidopsis thaliana (Mouse-ear cress) PE=2 SV=1	J	Translation, ribosomal structure and biogenesis	unnamed protein product [Vitis vinifera]
VIT_02s0025g01230	2	7	0	444	107	46	0.167473	0.330561	0	7.07057	5.22911	2.48579	6.27018e-06	4.79545	up	--	--	Biological Process: amino acid transmembrane transport (GO:0003333);; Cellular Component: plasma membrane (GO:0005886);; Molecular Function: amino acid transmembrane transporter activity (GO:0015171);; Molecular Function: neutral amino acid transmembrane transporter activity (GO:0015175);; Molecular Function: gamma-aminobutyric acid transmembrane transporter activity (GO:0015185);; Biological Pro…	--	--	[E]	Amino acid transport and metabolism	Transmembrane amino acid transporter protein	Probable GABA transporter 2 GN=At5g41800 OS=Arabidopsis thaliana (Mouse-ear cress) PE=2 SV=1	E	Amino acid transport and metabolism	PREDICTED: lysine histidine transporter 1 [Vitis vinifera]
VIT_00s0256g00030	0	0	0	265	256	53	0	0	0	1.62231	4.77583	1.16784	0.000233692	Inf	up	--	--	--	--	--	[R]	General function prediction only	Domain of unknown function;; Ankyrin repeats (3 copies);; Ankyrin repeat;; Ankyrin repeats (many copies);; Ankyrin repeat;; Ankyrin repeats (many copies)	Ankyrin repeat-containing protein At5g02620 GN=At5g02620 OS=Arabidopsis thaliana (Mouse-ear cress) PE=1 SV=1	R	General function prediction only	PREDICTED: uncharacterized protein LOC100245282 [Vitis vinifera]
Grape_newGene_3023	1	7	17	4700	743	563	9.27778e-07	0.157294	0.402769	22.1662	11.21	10.0042	3.4957e-08	6.38284	up	--	--	--	--	--	--	--	--	--	--	--	hypothetical protein VITISV_016497 [Vitis vinifera]
VIT_19s0015g00230	879	1093	871	1578	776	485	41.3157	46.0234	45.9145	17.2113	26.3543	20.5829	5.16205e-06	-1.00999	down	--	--	Molecular Function: nucleotide binding (GO:0000166);; Molecular Function: copper ion transmembrane transporter activity (GO:0005375);; Molecular Function: zinc ion transmembrane transporter activity (GO:0005385);; Cellular Component: nucleus (GO:0005634);; Cellular Component: mitochondrion (GO:0005739);; Cellular Component: plasma membrane (GO:0005886);; Biological Process: protein targeting to v…	K14709|0|vvi:100253257|zinc transporter 11-like; K14709 solute carrier family 39 (zinc transporter), member 1/2/3 (A)	--	[P]	Inorganic ion transport and metabolism	ZIP Zinc transporter	Zinc transporter 2 (Precursor) GN=ZIP2 OS=Oryza sativa subsp. japonica (Rice) PE=2 SV=1	P	Inorganic ion transport and metabolism	PREDICTED: zinc transporter 2-like isoform 1 [Vitis vinifera]
VIT_17s0000g01930	3280	3452	4832	36502	13736	10682	61.3765	63.9938	108.223	171.105	200.439	187.129	2.34864e-09	1.29365	up	[P]	Inorganic ion transport and metabolism	Molecular Function: nucleic acid binding (GO:0003676);; Molecular Function: sequence-specific DNA binding transcription factor activity (GO:0003700);; Cellular Component: nucleus (GO:0005634);; Cellular Component: mitochondrion (GO:0005739);; Cellular Component: vacuolar membrane (GO:0005774);; Cellular Component: plasma membrane (GO:0005886);; Biological Process: glucose catabolic process (GO:00…	K12236|0|vvi:100268010|NF-X1-type zinc finger protein NFXL1-like; K12236 transcriptional repressor NF-X1 [EC:6.3.2.-] (A)	--	--	--	K+ potassium transporter	Potassium transporter 10 GN=OSJNBa0072A21.17 OS=Oryza sativa subsp. japonica (Rice) PE=2 SV=1	S	Function unknown	unnamed protein product [Vitis vinifera]
VIT_02s0025g00180	41	23	44	12	9	6	1.74476	0.880699	2.22729	0.115994	0.260468	0.22038	0.000549246	-2.87087	down	--	--	Molecular Function: catalytic activity (GO:0003824);; Biological Process: metabolic process (GO:0008152);;	--	--	--	--	Histidine phosphatase superfamily (branch 1)	--	G	Carbohydrate transport and metabolism	PREDICTED: putative phosphoglycerate mutase DET1 [Vitis vinifera]
VIT_01s0011g02710	3351	3612	3672	745	683	2003	1215.21	1065.3	1396.59	61.8623	171.384	632.969	1.1197e-06	-2.0887	down	--	--	--	--	--	--	--	--	--	--	--	PREDICTED: uncharacterized protein LOC100257577 [Vitis vinifera]
VIT_18s0001g07710	1134	1234	683	8420	2831	2067	8.26455	8.72595	6.54488	11.8504	12.6475	11.4052	3.79664e-07	1.01601	up	--	--	Cellular Component: mitochondrion (GO:0005739);; Biological Process: signal transduction (GO:0007165);; Cellular Component: cytoplasmic membrane-bounded vesicle (GO:0016023);;	--	--	[U]	Intracellular trafficking, secretion, and vesicular transport	Beige/BEACH domain;; PH domain associated with Beige/BEACH;; WD domain, G-beta repeat;; Concanavalin A-like lectin/glucanases superfamily	Guanine nucleotide-binding protein subunit beta-like protein B OS=Oryza sativa subsp. japonica (Rice) PE=1 SV=1	U	Intracellular trafficking, secretion, and vesicular transport	unnamed protein product [Vitis vinifera]
VIT_17s0000g01160	163	170	147	1650	1163	640	4.20753	4.44325	4.30731	10.2304	22.2129	15.1647	0.00444711	1.9517	up	--	--	--	--	--	--	--	Nodulin-like	--	S	Function unknown	PREDICTED: uncharacterized protein LOC100247479 [Vitis vinifera]
VIT_16s0050g02710	21	23	28	297	113	82	1.09387	1.0803	1.72085	2.41487	2.52092	2.32199	0.00370707	1.6663	up	--	--	--	--	--	[T]	Signal transduction mechanisms	Wall-associated receptor kinase galacturonan-binding	Probable serine/threonine-protein kinase At1g18390 (Precursor) GN=At1g18390 OS=Arabidopsis thaliana (Mouse-ear cress) PE=1 SV=2	T	Signal transduction mechanisms	PREDICTED: probable receptor-like protein kinase At1g67000-like [Vitis vinifera]
VIT_17s0000g02480	1005	1200	1050	9265	2991	2323	163.37	167.636	186.026	353.282	349.543	337.63	9.08967e-08	1.02336	up	[TZDR]	Signal transduction mechanisms;; Cytoskeleton;; Cell cycle control, cell division, chromosome partitioning;; General function prediction only	Molecular Function: calcium ion binding (GO:0005509);; Cellular Component: nucleus (GO:0005634);; Cellular Component: mitochondrion (GO:0005739);; Cellular Component: vacuole (GO:0005773);; Cellular Component: plasma membrane (GO:0005886);; Biological Process: response to cold (GO:0009409);; Biological Process: cellular process involved in reproduction (GO:0048610);; Biological Process: root hair…	K13448|1.00478e-38|vvi:100264572|calcium-binding allergen Ole e 8-like; K13448 calcium-binding protein CML (A)	Plant-pathogen interaction (ko04626)	[T]	Signal transduction mechanisms	EF hand;; EF-hand domain pair;; EF hand;; EF-hand domain;; EF-hand domain pair;; Secreted protein acidic and rich in cysteine Ca binding region	Calcium-binding allergen Ole e 8 OS=Olea europaea (Common olive) PE=1 SV=1	S	Function unknown	unnamed protein product [Vitis vinifera]
VIT_06s0004g00980	155	93	104	56	21	1	16.6357	9.6196	13.1467	1.39234	1.70958	0.000656379	1.89705e-07	-3.54066	down	--	--	Cellular Component: extracellular region (GO:0005576);; Cellular Component: cell wall (GO:0005618);; Biological Process: polyamine catabolic process (GO:0006598);; Cellular Component: chloroplast (GO:0009507);; Biological Process: systemic acquired resistance (GO:0009627);; Biological Process: lignan biosynthetic process (GO:0009807);; Biological Process: actin filament-based movement (GO:0030048…	--	--	--	--	Dirigent-like protein	Dirigent protein 19 (Precursor) GN=DIR19 OS=Arabidopsis thaliana (Mouse-ear cress) PE=2 SV=1	R	General function prediction only	PREDICTED: disease resistance response protein 206 [Vitis vinifera]
VIT_10s0042g01070	2412	2557	1606	2419	819	696	130.672	123.509	100.056	31.4379	32.2554	34.3121	5.82159e-16	-1.81898	down	--	--	--	--	--	[O]	Posttranslational modification, protein turnover, chaperones	Zinc finger, C3HC4 type (RING finger)	Formin-like protein 2 (Precursor) GN=FH2 OS=Arabidopsis thaliana (Mouse-ear cress) PE=3 SV=1	O	Posttranslational modification, protein turnover, chaperones	PREDICTED: uncharacterized protein LOC100245970 [Vitis vinifera]
VIT_03s0091g01050	1008	1142	1188	1194	521	544	31.548	33.7581	43.4054	9.02894	12.1684	15.5645	7.74387e-07	-1.5151	down	--	--	Cellular Component: plasma membrane (GO:0005886);; Biological Process: transport (GO:0006810);; Cellular Component: plasmodesma (GO:0009506);; Cellular Component: chloroplast (GO:0009507);; Biological Process: determination of bilateral symmetry (GO:0009855);; Biological Process: polarity specification of adaxial/abaxial axis (GO:0009944);; Biological Process: meristem initiation (GO:0010014);; B…	K14611|0|vvi:100258425|nucleobase-ascorbate transporter 4; K14611 solute carrier family 23 (nucleobase transporter), member 1/2 (A)	--	[F]	Nucleotide transport and metabolism	Permease family	Nucleobase-ascorbate transporter 4 GN=NAT4 OS=Arabidopsis thaliana (Mouse-ear cress) PE=2 SV=2	P	Inorganic ion transport and metabolism	PREDICTED: nucleobase-ascorbate transporter 4 [Vitis vinifera]
VIT_13s0067g00790	76	60	74	652	243	162	1.48145	0.996085	1.64193	2.33297	2.71623	2.25639	0.00432823	1.20376	up	--	--	Molecular Function: ATP binding (GO:0005524);; Cellular Component: plasma membrane (GO:0005886);; Biological Process: defense response (GO:0006952);; Molecular Function: nucleoside-triphosphatase activity (GO:0017111);; Molecular Function: ADP binding (GO:0043531);;	--	--	[T]	Signal transduction mechanisms	NB-ARC domain	Disease resistance protein RPP8 GN=MWF20.19 OS=Arabidopsis thaliana (Mouse-ear cress) PE=1 SV=2	T	Signal transduction mechanisms	PREDICTED: probable disease resistance protein RDL6/RF9-like [Vitis vinifera]
Grape_newGene_1852	20	53	31	25	4	3	0.252668	0.647701	0.457509	0.0787247	0.038644	0.0350735	0.00267118	-3.11572	down	--	--	Molecular Function: ATP binding (GO:0005524);; Biological Process: carbohydrate metabolic process (GO:0005975);; Biological Process: autophagy (GO:0006914);; Molecular Function: glycogen phosphorylase activity (GO:0008184);; Biological Process: leaf senescence (GO:0010150);; Molecular Function: kinase activity (GO:0016301);; Biological Process: phosphorylation (GO:0016310);; Molecular Function: p…	K17906|2.4807e-106|vvi:100257340|uncharacterized LOC100257340; K17906 autophagy-related protein 2 (A)	--	[U]	Intracellular trafficking, secretion, and vesicular transport	--	--	U	Intracellular trafficking, secretion, and vesicular transport	PREDICTED: uncharacterized protein LOC100257340 isoform X7 [Vitis vinifera]
Grape_newGene_2920	116	116	100	87	19	21	5.50259	5.56365	5.84314	1.2397	0.806807	1.11664	7.39118e-06	-2.60012	down	--	--	Molecular Function: RNA binding (GO:0003723);; Molecular Function: zinc ion binding (GO:0008270);;	--	--	[O]	Posttranslational modification, protein turnover, chaperones	--	FAD-linked sulfhydryl oxidase ERV1 GN=ERV1 OS=Arabidopsis thaliana (Mouse-ear cress) PE=1 SV=1	B	Chromatin structure and dynamics	PREDICTED: uncharacterized protein LOC100243433 [Vitis vinifera]
VIT_14s0060g02320	114	115	111	752	297	318	2.21678	2.01169	2.47689	3.53815	4.28396	5.65807	0.00895993	1.0283	up	--	--	Biological Process: MAPK cascade (GO:0000165);; Biological Process: respiratory burst involved in defense response (GO:0002679);; Molecular Function: peroxidase activity (GO:0004601);; Molecular Function: iron ion binding (GO:0005506);; Molecular Function: calcium ion binding (GO:0005509);; Cellular Component: nucleus (GO:0005634);; Cellular Component: Golgi apparatus (GO:0005794);; Cellular Comp…	K13447|0|vvi:100261299|respiratory burst oxidase homolog protein B; K13447 respiratory burst oxidase [EC:1.6.3.- 1.11.1.-] (A)	Plant-pathogen interaction (ko04626)	[PQ]	Inorganic ion transport and metabolism;; Secondary metabolites biosynthesis, transport and catabolism	Ferric reductase NAD binding domain;; Respiratory burst NADPH oxidase;; FAD-binding domain;; Ferric reductase like transmembrane component;; EF-hand domain pair;; EF hand	Respiratory burst oxidase homolog protein B GN=RBOHB OS=Solanum tuberosum (Potato) PE=1 SV=1	PQ	Inorganic ion transport and metabolism;; Secondary metabolites biosynthesis, transport and catabolism	PREDICTED: respiratory burst oxidase homolog protein B-like [Vitis vinifera]
VIT_04s0023g01690	131	128	104	184	35	44	54.0601	43.6669	44.3888	17.0407	9.58636	15.5259	0.0020427	-1.69838	down	--	--	--	--	--	--	--	--	--	--	--	unnamed protein product [Vitis vinifera]
VIT_05s0049g01120	314	383	262	530	270	92	25.892	29.5221	25.6377	9.83218	15.9706	6.74051	0.000380702	-1.19433	down	[O]	Posttranslational modification, protein turnover, chaperones	Molecular Function: glutathione transferase activity (GO:0004364);; Molecular Function: protein kinase activity (GO:0004672);; Molecular Function: ATP binding (GO:0005524);; Cellular Component: nucleus (GO:0005634);; Cellular Component: vacuolar membrane (GO:0005774);; Cellular Component: cytosol (GO:0005829);; Cellular Component: plasma membrane (GO:0005886);; Biological Process: glucose metabol…	K00799|1.08458e-167|vvi:100245995|glutathione transferase GST 23; K00799 glutathione S-transferase [EC:2.5.1.18] (A)	Glutathione metabolism (ko00480)	[O]	Posttranslational modification, protein turnover, chaperones	Glutathione S-transferase, N-terminal domain;; Glutathione S-transferase, N-terminal domain;; Glutathione S-transferase, N-terminal domain	Glutathione transferase GST 23 OS=Zea mays (Maize) PE=2 SV=1	O	Posttranslational modification, protein turnover, chaperones	PREDICTED: glutathione transferase GST 23 [Vitis vinifera]
VIT_04s0023g03470	622	683	735	783	390	373	60.314	56.4692	77.2637	18.5062	28.2659	33.7812	3.31897e-05	-1.32308	down	[O]	Posttranslational modification, protein turnover, chaperones	Molecular Function: protein binding (GO:0005515);; Cellular Component: Golgi stack (GO:0005795);; Cellular Component: plasma membrane (GO:0005886);; Biological Process: phototropism (GO:0009638);; Biological Process: response to abscisic acid (GO:0009737);; Biological Process: positive gravitropism (GO:0009958);; Biological Process: cellulose biosynthetic process (GO:0030244);; Biological Process…	--	--	[O]	Posttranslational modification, protein turnover, chaperones	DnaJ domain	Chaperone protein dnaJ 11, chloroplastic (Precursor) GN=T19K4.170 OS=Arabidopsis thaliana (Mouse-ear cress) PE=1 SV=2	O	Posttranslational modification, protein turnover, chaperones	PREDICTED: chaperone protein dnaJ 11, chloroplastic-like [Vitis vinifera]
VIT_05s0020g01090	162	188	251	295	43	39	8.33848	8.88115	15.2109	3.98803	1.69175	1.89391	0.00993834	-2.12935	down	--	--	Molecular Function: double-stranded DNA binding (GO:0003690);; Molecular Function: sequence-specific DNA binding transcription factor activity (GO:0003700);; Cellular Component: nucleus (GO:0005634);; Biological Process: regulation of transcription, DNA-templated (GO:0006355);; Biological Process: mRNA export from nucleus (GO:0006406);; Biological Process: positive regulation of cell proliferatio…	--	--	[K]	Transcription	bZIP transcription factor;; Basic region leucine zipper	Transcription factor HY5-like GN=HYH OS=Arabidopsis thaliana (Mouse-ear cress) PE=1 SV=1	K	Transcription	unnamed protein product [Vitis vinifera]
VIT_07s0005g02450	1724	1748	1178	1005	413	261	78.7365	72.5405	63.4739	10.6171	13.4829	10.6446	2.20818e-31	-2.53682	down	--	--	--	--	--	--	--	--	Formin-like protein 14 GN=FH14 OS=Arabidopsis thaliana (Mouse-ear cress) PE=3 SV=3	S	Function unknown	PREDICTED: uncharacterized protein LOC100262404 [Vitis vinifera]
VIT_00s0125g00020	200	255	234	1946	660	498	116.314	153.239	155.305	238.574	160.544	305.963	0.000167259	1.04193	up	--	--	Cellular Component: mitochondrion (GO:0005739);;	--	--	--	--	--	Uncharacterized mitochondrial protein AtMg00030 GN=AtMg00030 OS=Arabidopsis thaliana (Mouse-ear cress) PE=4 SV=1	S	Function unknown	unnamed protein product [Vitis vinifera]
VIT_11s0052g00240	147	123	98	36	16	26	11.7413	9.30381	8.85211	0.809361	0.881409	1.50425	2.79969e-09	-3.04026	down	--	--	Cellular Component: cytoplasm (GO:0005737);; Molecular Function: glycolipid transporter activity (GO:0017089);; Biological Process: glycolipid transport (GO:0046836);; Molecular Function: glycolipid binding (GO:0051861);;	--	--	[S]	Function unknown	Glycolipid transfer protein (GLTP)	--	U	Intracellular trafficking, secretion, and vesicular transport	unnamed protein product [Vitis vinifera]
VIT_18s0001g11630	207	226	319	19058	9616	5015	8.84546	8.36001	15.104	192.087	292.84	189.627	7.62078e-16	4.41741	up	--	--	Biological Process: sulfur amino acid metabolic process (GO:0000096);; Biological Process: MAPK cascade (GO:0000165);; Molecular Function: monooxygenase activity (GO:0004497);; Molecular Function: iron ion binding (GO:0005506);; Cellular Component: mitochondrion (GO:0005739);; Biological Process: glycine catabolic process (GO:0006546);; Biological Process: tryptophan catabolic process (GO:0006569…	K01723|0|vvi:100267750|allene oxide synthase; K01723 hydroperoxide dehydratase [EC:4.2.1.92] (A)	alpha-Linolenic acid metabolism (ko00592)	--	--	Cytochrome P450	Allene oxide synthase, chloroplastic (Precursor) GN=MJB21.2 OS=Arabidopsis thaliana (Mouse-ear cress) PE=1 SV=3	Q	Secondary metabolites biosynthesis, transport and catabolism	PREDICTED: allene oxide synthase, chloroplastic [Vitis vinifera]
VIT_04s0008g00960	267	285	276	301	87	111	15.4409	15.8689	18.8522	4.10288	3.504	5.63063	9.5599e-07	-1.79301	down	[TZDR]	Signal transduction mechanisms;; Cytoskeleton;; Cell cycle control, cell division, chromosome partitioning;; General function prediction only	Biological Process: polysaccharide biosynthetic process (GO:0000271);; Molecular Function: catalytic activity (GO:0003824);; Molecular Function: calcium ion binding (GO:0005509);; Biological Process: detection of calcium ion (GO:0005513);; Molecular Function: protein binding (GO:0005515);; Cellular Component: plasma membrane (GO:0005886);; Cellular Component: chloroplast (GO:0009507);; Cellular C…	K06268|4.46383e-174|vvi:100254259|CBL07; calcineurin B-like protein 07; K06268 serine/threonine-protein phosphatase 2B regulatory subunit (A)	--	[T]	Signal transduction mechanisms	EF-hand domain;; EF hand;; EF-hand domain pair;; EF-hand domain pair;; EF hand	Calcineurin B-like protein 10 GN=CBL10 OS=Arabidopsis thaliana (Mouse-ear cress) PE=1 SV=1	T	Signal transduction mechanisms	unnamed protein product [Vitis vinifera]
VIT_15s0048g01050	429	551	413	449	98	60	12.7182	15.5012	14.5893	3.12185	2.1157	1.59937	1.23948e-13	-2.54152	down	--	--	--	--	--	--	--	--	--	S	Function unknown	PREDICTED: uncharacterized protein LOC100854402 [Vitis vinifera]
VIT_16s0039g02230	0	0	0	10771	1112	475	0	0	0	119.99	38.0942	20.202	3.35913e-05	Inf	up	--	--	Cellular Component: cytoplasm (GO:0005737);; Biological Process: anthocyanin-containing compound biosynthetic process (GO:0009718);; Biological Process: response to sucrose (GO:0009744);; Biological Process: response to UV-B (GO:0010224);; Biological Process: quercetin O-glucoside biosynthetic process (GO:0033303);; Biological Process: kaempferol O-glucoside biosynthetic process (GO:0033330);; Bi…	K12930|0|vvi:100233099|UFGT, AlUFGT1, AlUFGT2, FlUFGT1, FlUFGT2, ITUFGT1, ITUFGT2, RUUFGT1, RUUFGT2, VVGT1; anthocyanidin 3-O-glucosyltransferase 2; K12930 anthocyanidin 3-O-glucosyltransferase [EC:2.4.1.115] (A)	Anthocyanin biosynthesis (ko00942)	[GC]	Carbohydrate transport and metabolism;; Energy production and conversion	UDP-glucoronosyl and UDP-glucosyl transferase	Anthocyanidin 3-O-glucosyltransferase 2 OS=Vitis vinifera (Grape) PE=1 SV=2	CG	Energy production and conversion;; Carbohydrate transport and metabolism	PREDICTED: anthocyanidin 3-O-glucosyltransferase 2 [Vitis vinifera]
VIT_18s0001g14360	7941	9141	7915	15736	4553	4011	284.35	303.537	331.613	133.979	120.042	129.901	2.51006e-07	-1.19565	down	[Z]	Cytoskeleton	Biological Process: polysaccharide biosynthetic process (GO:0000271);; Molecular Function: GTPase activity (GO:0003924);; Molecular Function: structural constituent of cytoskeleton (GO:0005200);; Molecular Function: GTP binding (GO:0005525);; Cellular Component: cell wall (GO:0005618);; Cellular Component: nucleolus (GO:0005730);; Cellular Component: vacuole (GO:0005773);; Cellular Component: vac…	K07375|0|vvi:100259087|tubulin beta-1 chain; K07375 tubulin beta (A)	Phagosome (ko04145)	[Z]	Cytoskeleton	Tubulin/FtsZ family, GTPase domain;; Tubulin C-terminal domain	Tubulin beta-6 chain OS=Gossypium hirsutum (Upland cotton) PE=2 SV=1	Z	Cytoskeleton	PREDICTED: tubulin beta-1 chain [Vitis vinifera]
VIT_11s0016g04720	317	305	172	2753	673	855	15.0625	14.6648	9.93796	32.3349	25.1092	36.1377	0.000233312	1.3269	up	--	--	--	--	--	--	--	Rare lipoprotein A (RlpA)-like double-psi beta-barrel	EG45-like domain containing protein (Precursor) GN=CjBAp12 OS=Citrus jambhiri (Rough lemon) PE=1 SV=1	R	General function prediction only	PREDICTED: EG45-like domain containing protein-like isoform 3 [Vitis vinifera]
VIT_01s0026g01570	1841	2043	1835	183	198	112	59.4063	61.8585	69.4546	1.42647	4.73542	3.24014	9.21038e-84	-4.28123	down	[E]	Amino acid transport and metabolism	Molecular Function: transporter activity (GO:0005215);; Molecular Function: calcium ion binding (GO:0005509);; Molecular Function: protein binding (GO:0005515);; Cellular Component: Golgi apparatus (GO:0005794);; Cellular Component: plasma membrane (GO:0005886);; Biological Process: polysaccharide metabolic process (GO:0005976);; Biological Process: nitrogen compound metabolic process (GO:0006807…	--	--	[E]	Amino acid transport and metabolism	POT family	Nitrate transporter 1.2 GN=T17F3.12 OS=Arabidopsis thaliana (Mouse-ear cress) PE=1 SV=1	P	Inorganic ion transport and metabolism	PREDICTED: nitrate transporter 1.2-like [Vitis vinifera]
VIT_07s0005g06420	608	638	667	805	306	299	32.525	31.8604	41.2966	10.6532	12.511	14.9218	1.97689e-08	-1.46454	down	--	--	Cellular Component: nucleus (GO:0005634);; Cellular Component: cytoplasm (GO:0005737);;	--	--	[S]	Function unknown	PPPDE putative peptidase domain	DeSI-like protein At4g17486 GN=At4g17486 OS=Arabidopsis thaliana (Mouse-ear cress) PE=2 SV=1	S	Function unknown	PREDICTED: PPPDE peptidase domain-containing protein 2-like isoform 2 [Vitis vinifera]
VIT_19s0014g03250	679	773	790	1179	473	451	17.6707	19.2506	24.6717	7.50276	8.68907	10.7216	3.95919e-05	-1.10062	down	[G]	Carbohydrate transport and metabolism	Molecular Function: glucan exo-1,3-beta-glucosidase activity (GO:0004338);; Molecular Function: hydrolase activity, hydrolyzing O-glycosyl compounds (GO:0004553);; Molecular Function: beta-galactosidase activity (GO:0004565);; Molecular Function: beta-mannosidase activity (GO:0004567);; Cellular Component: mitochondrion (GO:0005739);; Biological Process: carbohydrate metabolic process (GO:0005975…	K01229|0|vvi:100267558|beta-glucosidase 18; K05350 beta-glucosidase [EC:3.2.1.21] (A)	Galactose metabolism (ko00052)	[G]	Carbohydrate transport and metabolism	Glycosyl hydrolase family 1	Beta-glucosidase 18 (Precursor) OS=Oryza sativa subsp. japonica (Rice) PE=2 SV=2	G	Carbohydrate transport and metabolism	unnamed protein product [Vitis vinifera]
VIT_06s0080g00210	511	605	428	665	216	177	21.7846	25.0796	21.1171	7.42922	7.81917	7.07939	1.28823e-08	-1.65717	down	[BQ]	Chromatin structure and dynamics;; Secondary metabolites biosynthesis, transport and catabolism	Molecular Function: histone deacetylase activity (GO:0004407);; Molecular Function: protein binding (GO:0005515);; Cellular Component: nucleus (GO:0005634);; Biological Process: nucleobase-containing compound metabolic process (GO:0006139);; Biological Process: post-embryonic development (GO:0009791);; Biological Process: epidermal cell differentiation (GO:0009913);; Biological Process: regulatio…	--	--	[B]	Chromatin structure and dynamics	Histone deacetylase domain	Histone deacetylase 8 GN=HDA8 OS=Arabidopsis thaliana (Mouse-ear cress) PE=2 SV=1	B	Chromatin structure and dynamics	unnamed protein product [Vitis vinifera]
VIT_07s0005g03390	103	98	43	62	23	10	9.95294	8.4021	4.71038	1.38589	1.56504	0.848573	0.000328931	-2.51928	down	--	--	Cellular Component: extracellular region (GO:0005576);;	--	--	[U]	Intracellular trafficking, secretion, and vesicular transport	--	--	R	General function prediction only	PREDICTED: uncharacterized protein LOC100263547 [Vitis vinifera]
VIT_00s0246g00220	2	13	2	195	100	50	0.108411	0.256314	0.127155	0.814656	1.28162	0.847166	1.46905e-06	3.38849	up	--	--	Cellular Component: mitochondrial proton-transporting ATP synthase complex, coupling factor F(o) (GO:0000276);; Molecular Function: cytochrome-c oxidase activity (GO:0004129);; Molecular Function: ATP binding (GO:0005524);; Cellular Component: vacuole (GO:0005773);; Cellular Component: chloroplast (GO:0009507);; Molecular Function: hydrogen ion transmembrane transporter activity (GO:0015078);; Bi…	K02109|1.18161e-103|vvi:7498613|atp8, ViviM_p075; ATPase subunit 8; K02109 F-type H+-transporting ATPase subunit b (A)	Oxidative phosphorylation (ko00190);; Photosynthesis (ko00195)	--	--	Mitochondrial domain of unknown function (DUF1082);; Plant ATP synthase F0	Putative ATP synthase protein YMF19 GN=YMF19 OS=Helianthus annuus (Common sunflower) PE=3 SV=1	C	Energy production and conversion	ATPase subunit 8 [Vitis vinifera]
VIT_17s0000g09900	88	106	89	13	4	4	7.35642	7.61097	8.0702	0.244361	0.230156	0.285791	6.88445e-13	-4.84785	down	--	--	Cellular Component: extracellular region (GO:0005576);; Molecular Function: methyltransferase activity (GO:0008168);; Biological Process: methylation (GO:0032259);;	--	--	--	--	Methyltransferase domain	--	R	General function prediction only	PREDICTED: uncharacterized protein LOC100248419 [Vitis vinifera]
VIT_08s0007g08380	61	78	32	4088	984	933	0.798068	0.89089	0.559194	13.5601	9.93942	11.5049	1.10904e-35	3.95873	up	[M]	Cell wall/membrane/envelope biogenesis	Biological Process: cell morphogenesis (GO:0000902);; Cellular Component: endosome (GO:0005768);; Cellular Component: Golgi apparatus (GO:0005794);; Cellular Component: trans-Golgi network (GO:0005802);; Cellular Component: plasma membrane (GO:0005886);; Biological Process: glycolytic process (GO:0006096);; Biological Process: calcium ion transport (GO:0006816);; Biological Process: water transpo…	K10999|0|vvi:100245168|cellulose synthase A catalytic subunit 3 [UDP-forming]-like; K10999 cellulose synthase A [EC:2.4.1.12] (A)	--	--	--	Cellulose synthase;; Zinc-binding RING-finger;; Glycosyl transferase family group 2;; Glycosyltransferase like family 2	Cellulose synthase A catalytic subunit 3 [UDP-forming] GN=At5g05170 OS=Arabidopsis thaliana (Mouse-ear cress) PE=1 SV=2	O	Posttranslational modification, protein turnover, chaperones	unnamed protein product [Vitis vinifera]
Grape_newGene_674	375	390	284	78	15	52	9.7177	10.0693	8.89994	0.491622	0.289157	1.18665	1.06431e-24	-3.7434	down	--	--	Molecular Function: magnesium ion binding (GO:0000287);; Molecular Function: terpene synthase activity (GO:0010333);; Biological Process: terpenoid biosynthetic process (GO:0016114);;	--	--	--	--	Terpene synthase family, metal binding domain;; Terpene synthase, N-terminal domain;; Terpene synthase family, metal binding domain	(-)-alpha-terpineol synthase OS=Vitis vinifera (Grape) PE=1 SV=1	R	General function prediction only	PREDICTED: (-)-alpha-terpineol synthase [Vitis vinifera]
VIT_10s0003g01310	398	443	313	734	200	225	58.9811	57.3861	51.999	27.0584	22.1387	31.0832	0.000493082	-1.09836	down	--	--	Cellular Component: chloroplast (GO:0009507);;	--	--	--	--	Domain of unknown function (DUF4228)	--	S	Function unknown	PREDICTED: uncharacterized protein LOC100265230 [Vitis vinifera]
VIT_17s0119g00050	2398	2289	2108	3808	1476	1205	332.362	269.413	321.444	134.184	154.919	157.324	1.65927e-08	-1.1178	down	[O]	Posttranslational modification, protein turnover, chaperones	Molecular Function: structural constituent of ribosome (GO:0003735);; Cellular Component: nucleus (GO:0005634);; Cellular Component: ribosome (GO:0005840);; Biological Process: translation (GO:0006412);; Cellular Component: cytosolic small ribosomal subunit (GO:0022627);; Molecular Function: metal ion binding (GO:0046872);;	K02977|3.68753e-91|cit:102610115|ubiquitin-40S ribosomal protein S27a-like; K02977 small subunit ribosomal protein S27Ae (A)	Ribosome (ko03010)	[J]	Translation, ribosomal structure and biogenesis	Ubiquitin family;; Ribosomal protein S27a;; Ubiquitin-2 like Rad60 SUMO-like;; Ubiquitin-like domain	40S ribosomal protein S27a (Precursor) GN=UBI3 OS=Solanum tuberosum (Potato) PE=2 SV=2	J	Translation, ribosomal structure and biogenesis	PREDICTED: ubiquitin-40S ribosomal protein S27a isoform 1 [Vitis vinifera]
VIT_15s0048g02720	53	102	103	851	334	176	1.59687	2.72474	3.53842	6.09212	7.34557	4.84464	0.00192331	1.244	up	--	--	Biological Process: very long-chain fatty acid metabolic process (GO:0000038);; Biological Process: sulfur amino acid metabolic process (GO:0000096);; Biological Process: polysaccharide biosynthetic process (GO:0000271);; Cellular Component: extracellular region (GO:0005576);; Cellular Component: nucleus (GO:0005634);; Cellular Component: endoplasmic reticulum (GO:0005783);; Biological Process: a…	K15397|0|vvi:100247295|3-ketoacyl-CoA synthase 1; K15397 3-ketoacyl-CoA synthase [EC:2.3.1.199] (A)	Fatty acid elongation (ko00062)	--	--	FAE1/Type III polyketide synthase-like protein;; 3-Oxoacyl-[acyl-carrier-protein (ACP)] synthase III C terminal;; Chalcone and stilbene synthases, C-terminal domain	3-ketoacyl-CoA synthase 1 GN=T25K16.11 OS=Arabidopsis thaliana (Mouse-ear cress) PE=2 SV=1	I	Lipid transport and metabolism	PREDICTED: 3-ketoacyl-CoA synthase 1-like [Vitis vinifera]
VIT_13s0064g00290	233	212	231	230	126	68	10.8398	9.81806	12.4256	2.19313	4.22815	2.56005	1.32957e-05	-1.68104	down	[MG]	Cell wall/membrane/envelope biogenesis;; Carbohydrate transport and metabolism	Biological Process: alternative mRNA splicing, via spliceosome (GO:0000380);; Molecular Function: double-stranded DNA binding (GO:0003690);; Molecular Function: single-stranded DNA binding (GO:0003697);; Molecular Function: mRNA binding (GO:0003729);; Molecular Function: catalytic activity (GO:0003824);; Molecular Function: protein kinase activity (GO:0004672);; Molecular Function: calmodulin bin…	--	--	[V]	Defense mechanisms	NAD dependent epimerase/dehydratase family;; NADH(P)-binding;; 3-beta hydroxysteroid dehydrogenase/isomerase family;; Male sterility protein;; NmrA-like family	Tetraketide alpha-pyrone reductase 1 GN=F23E12.20 OS=Arabidopsis thaliana (Mouse-ear cress) PE=2 SV=1	M	Cell wall/membrane/envelope biogenesis	PREDICTED: bifunctional dihydroflavonol 4-reductase/flavanone 4-reductase-like [Vitis vinifera]
VIT_05s0102g00120	963	911	1017	2099	485	525	68.5237	62.6494	85.1812	34.8888	26.3901	33.627	0.000422484	-1.1054	down	[O]	Posttranslational modification, protein turnover, chaperones	Molecular Function: glutathione peroxidase activity (GO:0004602);; Molecular Function: protein binding (GO:0005515);; Cellular Component: nucleus (GO:0005634);; Cellular Component: mitochondrion (GO:0005739);; Cellular Component: endosome (GO:0005768);; Cellular Component: endoplasmic reticulum (GO:0005783);; Cellular Component: Golgi apparatus (GO:0005794);; Cellular Component: trans-Golgi netwo…	K00432|2.76856e-119|vvi:100245705|probable glutathione peroxidase 2; K00432 glutathione peroxidase [EC:1.11.1.9] (A)	Glutathione metabolism (ko00480);; Arachidonic acid metabolism (ko00590)	[O]	Posttranslational modification, protein turnover, chaperones	Glutathione peroxidase;; AhpC/TSA family;; Redoxin	Probable glutathione peroxidase 2 GN=GPX2 OS=Arabidopsis thaliana (Mouse-ear cress) PE=1 SV=1	O	Posttranslational modification, protein turnover, chaperones	PREDICTED: probable glutathione peroxidase 2 [Vitis vinifera]
VIT_09s0018g01290	78	153	97	1505	376	321	9.23748	16.3604	13.1732	39.891	30.9847	32.837	1.81927e-06	1.5364	up	--	--	Cellular Component: mitochondrion (GO:0005739);;	--	--	--	--	--	--	S	Function unknown	PREDICTED: uncharacterized protein LOC100255236 [Vitis vinifera]
VIT_18s0001g07310	11	8	4	159	43	28	0.188459	0.125592	0.0791764	0.592798	0.495243	0.393272	0.00299526	2.10357	up	--	--	Biological Process: maltose metabolic process (GO:0000023);; Molecular Function: Rho GTPase activator activity (GO:0005100);; Molecular Function: phospholipid binding (GO:0005543);; Cellular Component: plasma membrane (GO:0005886);; Cellular Component: cell cortex (GO:0005938);; Biological Process: microtubule nucleation (GO:0007020);; Cellular Component: chloroplast thylakoid membrane (GO:000953…	--	--	[T]	Signal transduction mechanisms	RhoGAP domain;; Leucine-zipper of ternary complex factor MIP1;; PH domain	Rho GTPase-activating protein REN1 GN=REN1 OS=Arabidopsis thaliana (Mouse-ear cress) PE=1 SV=2	T	Signal transduction mechanisms	unnamed protein product [Vitis vinifera]
VIT_12s0055g00900	101	112	86	879	301	230	3.72303	3.76574	3.58732	8.01563	8.4599	7.92975	0.0032583	1.12754	up	[R]	General function prediction only	Molecular Function: nucleotide binding (GO:0000166);; Cellular Component: nuclear envelope (GO:0005635);; Cellular Component: cytosol (GO:0005829);; Biological Process: response to stress (GO:0006950);; Biological Process: response to organic substance (GO:0010033);; Biological Process: regulation of gene expression (GO:0010468);; Biological Process: RNA metabolic process (GO:0016070);; Biologica…	K14298|0|vvi:100250245|protein RAE1; K14298 mRNA export factor (A)	RNA transport (ko03013)	[A]	RNA processing and modification	WD domain, G-beta repeat	Rae1-like protein At1g80670 GN=At1g80670 OS=Arabidopsis thaliana (Mouse-ear cress) PE=2 SV=2	A	RNA processing and modification	PREDICTED: rae1-like protein At1g80670 [Vitis vinifera]
VIT_18s0001g08340	115	116	102	114	57	54	4.683	4.83346	5.50336	0.916499	1.49836	1.57996	0.00229947	-1.47555	down	--	--	--	--	--	--	--	--	Acidic leucine-rich nuclear phosphoprotein 32-related protein 2 OS=Oryza sativa subsp. japonica (Rice) PE=2 SV=1	S	Function unknown	hypothetical protein VITISV_001849 [Vitis vinifera]
VIT_11s0052g01670	11	5	5	99	50	27	0.772858	0.344197	0.410399	1.67995	2.57589	1.66061	0.00620496	2.04469	up	--	--	Molecular Function: ATP binding (GO:0005524);; Cellular Component: chloroplast stroma (GO:0009570);; Cellular Component: chromoplast stroma (GO:0009575);; Molecular Function: nucleoside-triphosphatase activity (GO:0017111);;	--	--	--	--	Plant protein of unknown function (DUF825)	Protein ycf2 GN=ycf2-B OS=Vitis vinifera (Grape) PE=3 SV=1	C	Energy production and conversion	unnamed protein product [Vitis vinifera]
VIT_08s0007g01360	282	324	368	3495	1562	1198	32.483	33.0293	59.3846	94.0575	135.131	123.547	4.12862e-10	1.65944	up	--	--	Biological Process: autophagy (GO:0006914);; Biological Process: response to salt stress (GO:0009651);;	--	--	--	--	--	--	S	Function unknown	PREDICTED: uncharacterized protein LOC100252790 isoform 1 [Vitis vinifera]
VIT_14s0066g02040	102	142	49	23	45	1	3.03295	4.05723	1.76509	0.158936	0.958929	0.02595	0.000852802	-2.82316	down	[O]	Posttranslational modification, protein turnover, chaperones	Cellular Component: proteasome complex (GO:0000502);; Molecular Function: binding (GO:0005488);; Molecular Function: ATP binding (GO:0005524);; Cellular Component: nucleus (GO:0005634);; Cellular Component: mitochondrion (GO:0005739);; Cellular Component: endoplasmic reticulum (GO:0005783);; Biological Process: response to stress (GO:0006950);; Biological Process: gamete generation (GO:0007276);;…	K08900|0|vvi:100247372|probable mitochondrial chaperone BCS1-B; K08900 mitochondrial chaperone BCS1 (A)	--	[O]	Posttranslational modification, protein turnover, chaperones	Domain associated at C-terminal with AAA;; ATPase family associated with various cellular activities (AAA);; AAA domain (dynein-related subfamily);; Holliday junction DNA helicase ruvB N-terminus	26S protease regulatory subunit 6A homolog A GN=F22F7.1 OS=Arabidopsis thaliana (Mouse-ear cress) PE=1 SV=1	O	Posttranslational modification, protein turnover, chaperones	PREDICTED: probable mitochondrial chaperone BCS1-B-like isoform 1 [Vitis vinifera]
VIT_05s0020g02200	125	132	259	3680	1226	1035	2.10588	2.21543	5.24982	14.6436	15.4661	15.8345	2.26025e-25	2.36705	up	[F]	Nucleotide transport and metabolism	Cellular Component: cell wall (GO:0005618);; Molecular Function: hydrolase activity (GO:0016787);;	--	--	[F]	Nucleotide transport and metabolism	Inosine-uridine preferring nucleoside hydrolase	Uridine nucleosidase 1 GN=URH1 OS=Arabidopsis thaliana (Mouse-ear cress) PE=1 SV=2	F	Nucleotide transport and metabolism	PREDICTED: uncharacterized protein LOC100263026 [Vitis vinifera]
VIT_00s0203g00060	71	101	51	61	28	37	2.7805	4.11737	2.4073	0.565437	0.870589	1.46354	0.00225242	-1.65227	down	[P]	Inorganic ion transport and metabolism	Molecular Function: inositol-1,4-bisphosphate 1-phosphatase activity (GO:0004441);; Biological Process: sulfur compound metabolic process (GO:0006790);; Biological Process: response to stress (GO:0006950);; Molecular Function: 3'(2'),5'-bisphosphate nucleotidase activity (GO:0008441);; Cellular Component: chloroplast (GO:0009507);; Biological Process: response to abiotic stimulus (GO:0009628);; B…	K01082|0|vvi:100854808|putative PAP-specific phosphatase, mitochondrial; K01082 3'(2'), 5'-bisphosphate nucleotidase [EC:3.1.3.7] (A)	Sulfur metabolism (ko00920)	[FP]	Nucleotide transport and metabolism;; Inorganic ion transport and metabolism	Inositol monophosphatase family	Putative PAP-specific phosphatase, mitochondrial (Precursor) GN=At4g05090 OS=Arabidopsis thaliana (Mouse-ear cress) PE=2 SV=1	G	Carbohydrate transport and metabolism	PREDICTED: putative PAP-specific phosphatase, mitochondrial-like [Vitis vinifera]
VIT_06s0061g00890	29	50	22	26	9	11	0.780315	1.35578	0.722914	0.163907	0.163845	0.247283	0.00215244	-2.09251	down	[E]	Amino acid transport and metabolism	Molecular Function: serine-type carboxypeptidase activity (GO:0004185);; Cellular Component: extracellular region (GO:0005576);; Biological Process: proteolysis (GO:0006508);; Biological Process: systemic acquired resistance (GO:0009627);; Biological Process: response to endoplasmic reticulum stress (GO:0034976);; Cellular Component: intracellular membrane-bounded organelle (GO:0043231);; Cellula…	K09646|0|vvi:100267109|serine carboxypeptidase-like 51; K09646 serine carboxypeptidase 1 [EC:3.4.16.-] (A)	--	[O]	Posttranslational modification, protein turnover, chaperones	Serine carboxypeptidase	Serine carboxypeptidase-like 51 (Precursor) GN=SCPL51 OS=Arabidopsis thaliana (Mouse-ear cress) PE=2 SV=2	O	Posttranslational modification, protein turnover, chaperones	PREDICTED: serine carboxypeptidase-like 51-like [Vitis vinifera]
VIT_16s0098g01550	173	204	170	183	61	74	16.1199	17.2573	16.5127	3.99079	4.36713	6.3012	2.29992e-05	-1.79122	down	--	--	--	--	--	--	--	--	--	--	--	unnamed protein product [Vitis vinifera]
VIT_17s0000g08190	37	41	19	0	1	0	0.513277	0.604332	0.429086	0	0.000484253	0	1.87083e-12	-6.99069	down	--	--	--	--	--	--	--	--	--	--	--	unnamed protein product [Vitis vinifera]
VIT_18s0001g08800	359	348	397	369	156	83	8.15639	7.4116	10.6399	2.06692	2.69953	1.74828	1.69803e-08	-1.98076	down	--	--	Molecular Function: phosphatidylcholine-sterol O-acyltransferase activity (GO:0004607);; Cellular Component: extracellular region (GO:0005576);; Cellular Component: vacuolar membrane (GO:0005774);; Cellular Component: plasma membrane (GO:0005886);; Biological Process: lipid metabolic process (GO:0006629);; Biological Process: mRNA modification (GO:0016556);; Biological Process: cellular cation ho…	K06129|0|vvi:100260799|lecithin-cholesterol acyltransferase-like 1; K06129 lysophospholipase III [EC:3.1.1.5] (A)	Glycerophospholipid metabolism (ko00564)	[I]	Lipid transport and metabolism	Lecithin:cholesterol acyltransferase;; Alpha/beta hydrolase family;; Alpha/beta hydrolase family;; PGAP1-like protein;; alpha/beta hydrolase fold;; Protein of unknown function (DUF3089)	Lecithin-cholesterol acyltransferase-like 1 OS=Arabidopsis thaliana (Mouse-ear cress) PE=2 SV=1	I	Lipid transport and metabolism	hypothetical protein VITISV_035399 [Vitis vinifera]
VIT_06s0004g06560	353	355	208	147	62	54	4.53301	4.38536	3.14428	0.460768	0.602955	0.625392	2.45632e-14	-2.77687	down	[V]	Defense mechanisms	Molecular Function: ATP binding (GO:0005524);; Cellular Component: mitochondrion (GO:0005739);; Cellular Component: vacuolar membrane (GO:0005774);; Cellular Component: cytosol (GO:0005829);; Cellular Component: plasma membrane (GO:0005886);; Biological Process: ATP catabolic process (GO:0006200);; Biological Process: protein targeting to membrane (GO:0006612);; Biological Process: drug transmemb…	--	--	[Q]	Secondary metabolites biosynthesis, transport and catabolism	ABC-2 type transporter;; ABC transporter;; Plant PDR ABC transporter associated;; AAA domain;; AAA domain;; P-loop containing region of AAA domain;; AAA domain;; AAA ATPase domain;; Protein of unknown function, DUF258;; ATPase family associated with various cellular activities (AAA)	ABC transporter G family member 31 GN=F23F1.14 OS=Arabidopsis thaliana (Mouse-ear cress) PE=2 SV=1	Q	Secondary metabolites biosynthesis, transport and catabolism	unnamed protein product [Vitis vinifera]
VIT_16s0039g00570	234	320	250	105	121	19	8.52989	9.85985	10.1125	0.926244	3.28557	0.645626	1.91096e-12	-2.58884	down	--	--	Cellular Component: cytoplasm (GO:0005737);; Biological Process: phenylpropanoid biosynthetic process (GO:0009699);; Biological Process: alkaloid biosynthetic process (GO:0009821);; Molecular Function: acetyl CoA:(Z)-3-hexen-1-ol acetyltransferase activity (GO:0010327);; Biological Process: green leaf volatile biosynthetic process (GO:0010597);; Molecular Function: N-acyltransferase activity (GO:…	--	--	--	--	Transferase family	Benzyl alcohol O-benzoyltransferase GN=HSR201 OS=Nicotiana tabacum (Common tobacco) PE=1 SV=1	R	General function prediction only	PREDICTED: benzyl alcohol O-benzoyltransferase [Vitis vinifera]
VIT_02s0154g00080	2044	2240	1343	2082	573	453	56.2364	59.221	43.5642	14.8145	13.2377	12.0427	2.60433e-13	-2.03655	down	[Q]	Secondary metabolites biosynthesis, transport and catabolism	Biological Process: polysaccharide biosynthetic process (GO:0000271);; Molecular Function: copper ion binding (GO:0005507);; Cellular Component: vacuolar membrane (GO:0005774);; Cellular Component: cytosol (GO:0005829);; Molecular Function: L-ascorbate oxidase activity (GO:0008447);; Biological Process: nucleotide biosynthetic process (GO:0009165);; Cellular Component: plant-type cell wall (GO:00…	--	--	[Q]	Secondary metabolites biosynthesis, transport and catabolism	Multicopper oxidase;; Multicopper oxidase;; Multicopper oxidase	Monocopper oxidase-like protein SKU5 (Precursor) GN=SKU5 OS=Arabidopsis thaliana (Mouse-ear cress) PE=1 SV=1	Q	Secondary metabolites biosynthesis, transport and catabolism	PREDICTED: monocopper oxidase-like protein SKU5 [Vitis vinifera]
VIT_08s0058g00740	5	7	3	5384	2173	1718	0.12569	0.215366	0.0751919	39.5799	50.2179	48.3426	1.84574e-156	8.26792	up	--	--	Molecular Function: iron ion transmembrane transporter activity (GO:0005381);; Cellular Component: plasma membrane (GO:0005886);; Biological Process: cobalt ion transport (GO:0006824);; Biological Process: iron ion transport (GO:0006826);; Cellular Component: plastid (GO:0009536);; Cellular Component: plant-type vacuole membrane (GO:0009705);; Biological Process: cellular response to iron ion sta…	K14685|0|vvi:100248163|solute carrier family 40 member 2-like; K14685 solute carrier family 40 (iron-regulated transporter), member 1 (A)	--	[P]	Inorganic ion transport and metabolism	Ferroportin1 (FPN1)	Solute carrier family 40 member 2 GN=F12E4.370 OS=Arabidopsis thaliana (Mouse-ear cress) PE=2 SV=1	P	Inorganic ion transport and metabolism	PREDICTED: solute carrier family 40 member 1-like [Vitis vinifera]
VIT_14s0068g01400	10	6	10	1002	276	128	1.19408	0.584992	1.10525	28.8001	25.2922	14.2508	5.2937e-09	4.42323	up	--	--	Cellular Component: plasma membrane (GO:0005886);; Cellular Component: integral component of membrane (GO:0016021);;	--	--	--	--	Domain of unknown function (DUF588)	CASP-like protein VIT_14s0068g01400 OS=Vitis vinifera (Grape) PE=2 SV=1	S	Function unknown	PREDICTED: UPF0497 membrane protein 7 [Vitis vinifera]
VIT_01s0127g00740	160	164	231	111	61	28	7.67139	7.53438	13.2293	1.26045	2.14708	1.1592	0.000285481	-2.52761	down	[CR]	Energy production and conversion;; General function prediction only	Biological Process: sulfur amino acid metabolic process (GO:0000096);; Molecular Function: nucleotide binding (GO:0000166);; Molecular Function: NADPH:quinone reductase activity (GO:0003960);; Biological Process: glycine catabolic process (GO:0006546);; Biological Process: unsaturated fatty acid biosynthetic process (GO:0006636);; Biological Process: oxidoreduction coenzyme metabolic process (GO:…	--	--	[CR]	Energy production and conversion;; General function prediction only	Zinc-binding dehydrogenase;; Zinc-binding dehydrogenase;; Alcohol dehydrogenase GroES-like domain	Quinone oxidoreductase-like protein At1g23740, chloroplastic (Precursor) GN=At1g23740 OS=Arabidopsis thaliana (Mouse-ear cress) PE=1 SV=2	Q	Secondary metabolites biosynthesis, transport and catabolism	PREDICTED: quinone oxidoreductase-like protein At1g23740, chloroplastic-like [Vitis vinifera]
VIT_08s0007g07290	3581	3613	3619	6218	2162	1830	262.711	250.799	307.113	109.362	117.699	121.627	9.69721e-09	-1.17687	down	[J]	Translation, ribosomal structure and biogenesis	Molecular Function: RNA cap binding (GO:0000339);; Molecular Function: translation initiation factor activity (GO:0003743);; Molecular Function: protein binding (GO:0005515);; Cellular Component: nucleolus (GO:0005730);; Cellular Component: cytosol (GO:0005829);; Biological Process: translational initiation (GO:0006413);; Biological Process: regulation of translation (GO:0006417);; Biological Pro…	K03259|1.02095e-168|vvi:100258939|eukaryotic translation initiation factor NCBP; K03259 translation initiation factor 4E (A)	RNA transport (ko03013)	[J]	Translation, ribosomal structure and biogenesis	Eukaryotic initiation factor 4E	Eukaryotic translation initiation factor NCBP GN=OsJ_10222 OS=Oryza sativa subsp. japonica (Rice) PE=2 SV=1	J	Translation, ribosomal structure and biogenesis	PREDICTED: eukaryotic translation initiation factor 4E type 3 [Vitis vinifera]
VIT_08s0058g00320	1225	1399	926	11636	4038	3332	16.2286	17.8164	14.6757	38.1623	41.397	41.2824	3.84022e-12	1.34232	up	[H]	Coenzyme transport and metabolism	Biological Process: karyogamy (GO:0000741);; Molecular Function: ubiquitin activating enzyme activity (GO:0004839);; Molecular Function: ubiquitin-protein transferase activity (GO:0004842);; Molecular Function: ATP binding (GO:0005524);; Cellular Component: nucleus (GO:0005634);; Cellular Component: cytosol (GO:0005829);; Cellular Component: plasma membrane (GO:0005886);; Biological Process: DNA …	K03178|0|vvi:100260899|ubiquitin-activating enzyme E1 1-like; K03178 ubiquitin-activating enzyme E1 [EC:6.3.2.19] (A)	Ubiquitin mediated proteolysis (ko04120)	[O]	Posttranslational modification, protein turnover, chaperones	ThiF family;; Ubiquitin-activating enzyme e1 C-terminal domain;; Repeat in ubiquitin-activating (UBA) protein;; Ubiquitin-activating enzyme active site	Ubiquitin-activating enzyme E1 1 GN=T27E13.15 OS=Arabidopsis thaliana (Mouse-ear cress) PE=1 SV=1	O	Posttranslational modification, protein turnover, chaperones	PREDICTED: ubiquitin-activating enzyme E1 1-like [Vitis vinifera]
VIT_01s0150g00250	961	1062	1080	310	316	307	27.2536	28.1968	36.0533	2.00857	6.24584	7.42231	3.515e-15	-2.40144	down	[E]	Amino acid transport and metabolism	Molecular Function: transporter activity (GO:0005215);; Molecular Function: protein binding (GO:0005515);; Cellular Component: Golgi apparatus (GO:0005794);; Cellular Component: plasma membrane (GO:0005886);; Biological Process: nitrogen compound metabolic process (GO:0006807);; Biological Process: oligopeptide transport (GO:0006857);; Biological Process: response to water deprivation (GO:0009414…	--	--	[E]	Amino acid transport and metabolism	POT family	Probable peptide/nitrate transporter At5g13400 GN=At5g13400 OS=Arabidopsis thaliana (Mouse-ear cress) PE=2 SV=1	E	Amino acid transport and metabolism	PREDICTED: probable peptide/nitrate transporter At5g13400 [Vitis vinifera]
VIT_16s0050g00080	4394	4574	3801	2201	934	1136	327.609	318.561	333.399	42.5093	54.7988	79.2656	1.27471e-37	-2.48711	down	--	--	Molecular Function: DNA binding (GO:0003677);; Molecular Function: protein binding (GO:0005515);; Cellular Component: vacuole (GO:0005773);; Cellular Component: plasma membrane (GO:0005886);; Biological Process: transport (GO:0006810);; Biological Process: cell-cell signaling (GO:0007267);; Cellular Component: plasmodesma (GO:0009506);; Molecular Function: galacturonate binding (GO:0048032);;	--	--	--	--	Remorin, C-terminal region;; Remorin, N-terminal region	Remorin OS=Solanum tuberosum (Potato) PE=1 SV=1	S	Function unknown	PREDICTED: remorin [Vitis vinifera]
VIT_18s0001g02690	63	52	50	804	194	141	12.5972	9.45633	11.6977	37.7036	27.7109	25.1703	0.000303416	1.51097	up	--	--	Cellular Component: mitochondrion (GO:0005739);; Biological Process: protein folding (GO:0006457);; Biological Process: response to heat (GO:0009408);; Biological Process: response to high light intensity (GO:0009644);; Biological Process: response to hydrogen peroxide (GO:0042542);;	--	--	--	--	zinc-ribbon domain;; Double zinc ribbon	--	S	Function unknown	PREDICTED: uncharacterized protein LOC100262547 [Vitis vinifera]
VIT_08s0007g03750	1549	1552	1495	12905	4373	3420	40.5263	39.6816	50.0603	74.3651	77.7194	72.3099	4.41839e-08	1.04993	up	[G]	Carbohydrate transport and metabolism	Biological Process: maltose metabolic process (GO:0000023);; Biological Process: polysaccharide catabolic process (GO:0000272);; Molecular Function: 1,4-alpha-glucan branching enzyme activity (GO:0003844);; Molecular Function: hydrolase activity, hydrolyzing O-glycosyl compounds (GO:0004553);; Biological Process: glycogen biosynthetic process (GO:0005978);; Biological Process: pentose-phosphate s…	K00700|0|vvi:100254475|1,4-alpha-glucan-branching enzyme 2-2, chloroplastic/amyloplastic-like; K00700 1,4-alpha-glucan branching enzyme [EC:2.4.1.18] (A)	Starch and sucrose metabolism (ko00500)	[G]	Carbohydrate transport and metabolism	Alpha amylase, C-terminal all-beta domain;; Alpha amylase, catalytic domain;; Carbohydrate-binding module 48 (Isoamylase N-terminal domain)	1,4-alpha-glucan-branching enzyme 2-1, chloroplastic/amyloplastic (Precursor) GN=F1O11.2 OS=Arabidopsis thaliana (Mouse-ear cress) PE=1 SV=1	G	Carbohydrate transport and metabolism	unnamed protein product [Vitis vinifera]
VIT_08s0040g00510	188	197	173	2574	829	684	5.40831	5.65119	6.26502	18.148	18.6419	18.8295	8.70259e-12	1.74775	up	[GEPR]	Carbohydrate transport and metabolism;; Amino acid transport and metabolism;; Inorganic ion transport and metabolism;; General function prediction only	Molecular Function: sugar:proton symporter activity (GO:0005351);; Cellular Component: plasma membrane (GO:0005886);; Biological Process: response to water deprivation (GO:0009414);; Biological Process: response to nematode (GO:0009624);; Biological Process: gravitropism (GO:0009630);; Cellular Component: plant-type vacuole membrane (GO:0009705);; Biological Process: response to zinc ion (GO:0010…	--	--	[R]	General function prediction only	Major Facilitator Superfamily;; Sugar (and other) transporter	Protein ZINC INDUCED FACILITATOR 1 GN=ZIF1 OS=Arabidopsis thaliana (Mouse-ear cress) PE=1 SV=2	R	General function prediction only	PREDICTED: protein ZINC INDUCED FACILITATOR-LIKE 1-like [Vitis vinifera]
VIT_00s0349g00020	1365	1365	1670	1712	855	712	33.5928	32.5521	51.4771	10.5717	15.5008	15.5547	0.000502206	-1.38627	down	--	--	Cellular Component: nucleus (GO:0005634);; Cellular Component: cytoplasm (GO:0005737);; Cellular Component: integral component of plasma membrane (GO:0005887);; Biological Process: phosphatidylglycerol biosynthetic process (GO:0006655);; Biological Process: microtubule nucleation (GO:0007020);; Biological Process: osmosensory signaling pathway (GO:0007231);; Biological Process: mechanosensory beh…	--	--	--	--	PLAC8 family	Protein MID1-COMPLEMENTING ACTIVITY 1 GN=MCA1 OS=Arabidopsis thaliana (Mouse-ear cress) PE=2 SV=1	R	General function prediction only	PREDICTED: protein MID1-COMPLEMENTING ACTIVITY 1-like [Vitis vinifera]
VIT_04s0044g00020	8633	8815	8744	4251	1054	810	323.555	310.915	382	37.7041	28.8689	26.9768	9.2355e-42	-3.35696	down	[P]	Inorganic ion transport and metabolism	Biological Process: amino acid transmembrane transport (GO:0003333);; Molecular Function: catalase activity (GO:0004096);; Cellular Component: cell wall (GO:0005618);; Cellular Component: mitochondrion (GO:0005739);; Cellular Component: vacuole (GO:0005773);; Cellular Component: peroxisome (GO:0005777);; Cellular Component: plasma membrane (GO:0005886);; Biological Process: starch metabolic proce…	K03781|0|vvi:100853165|catalase isozyme 1-like; K03781 catalase [EC:1.11.1.6] (A)	Tryptophan metabolism (ko00380);; Glyoxylate and dicarboxylate metabolism (ko00630);; Peroxisome (ko04146)	[P]	Inorganic ion transport and metabolism	Catalase;; Catalase-related immune-responsive	Catalase isozyme 1 GN=CAT1 OS=Gossypium hirsutum (Upland cotton) PE=2 SV=2	P	Inorganic ion transport and metabolism	PREDICTED: catalase isozyme 1-like [Vitis vinifera]
VIT_14s0030g00030	321	274	219	429	168	121	9.10011	7.54264	7.4174	2.96186	3.56319	3.11746	0.000453607	-1.24716	down	--	--	Molecular Function: magnesium ion binding (GO:0000287);; Molecular Function: glutathione synthase activity (GO:0004363);; Molecular Function: ATP binding (GO:0005524);; Cellular Component: cytosol (GO:0005829);; Biological Process: glutathione biosynthetic process (GO:0006750);; Biological Process: toxin catabolic process (GO:0009407);; Cellular Component: chloroplast (GO:0009507);; Biological Pr…	K01920|0|vvi:100254472|glutathione synthetase, chloroplastic; K01920 glutathione synthase [EC:6.3.2.3] (A)	Glutathione metabolism (ko00480)	[Q]	Secondary metabolites biosynthesis, transport and catabolism	Eukaryotic glutathione synthase, ATP binding domain;; Eukaryotic glutathione synthase	Glutathione synthetase, chloroplastic (Precursor) GN=GSH2 OS=Brassica juncea (Indian mustard) PE=2 SV=1	Q	Secondary metabolites biosynthesis, transport and catabolism	unnamed protein product [Vitis vinifera]
VIT_07s0031g02270	95	92	31	25	4	2	1.94663	1.75636	0.728137	0.116101	0.0468644	0.0190223	0.000245311	-4.26849	down	[GEPR]	Carbohydrate transport and metabolism;; Amino acid transport and metabolism;; Inorganic ion transport and metabolism;; General function prediction only	Molecular Function: nucleoside transmembrane transporter activity (GO:0005337);; Molecular Function: sugar:proton symporter activity (GO:0005351);; Molecular Function: myo-inositol:proton symporter activity (GO:0005366);; Cellular Component: plasma membrane (GO:0005886);; Biological Process: carbohydrate transport (GO:0008643);; Biological Process: response to nematode (GO:0009624);; Cellular Com…	--	--	[R]	General function prediction only	Sugar (and other) transporter;; Major Facilitator Superfamily	Monosaccharide-sensing protein 2 GN=MSSP2 OS=Arabidopsis thaliana (Mouse-ear cress) PE=2 SV=2	R	General function prediction only	PREDICTED: monosaccharide-sensing protein 2 [Vitis vinifera]
VIT_07s0151g00610	290	337	385	345	166	137	37.2851	35.1134	39.1804	13.2882	19.868	18.5314	0.000100593	-1.62042	down	--	--	--	--	--	--	--	Protein of unknown function (DUF581)	--	S	Function unknown	unnamed protein product [Vitis vinifera]
VIT_07s0005g00170	883	990	1203	923	365	264	67.8148	65.9304	101.24	17.3189	20.3901	18.4947	5.03644e-05	-2.07821	down	--	--	Molecular Function: translation elongation factor activity (GO:0003746);; Cellular Component: vacuole (GO:0005773);; Biological Process: translational elongation (GO:0006414);; Biological Process: amino acid transport (GO:0006865);; Biological Process: response to stress (GO:0006950);; Biological Process: fatty acid catabolic process (GO:0009062);; Biological Process: response to chitin (GO:00102…	--	--	--	--	Rubber elongation factor protein (REF)	Stress-related protein GN=SRP OS=Vitis riparia (Frost grape) PE=2 SV=1	S	Function unknown	PREDICTED: stress-related protein-like [Vitis vinifera]
VIT_08s0058g00440	80	89	114	1515	532	292	6.88259	6.91721	12.5203	13.4064	16.2923	15.5516	8.65756e-08	1.84571	up	--	--	Biological Process: response to reactive oxygen species (GO:0000302);; Molecular Function: ferroxidase activity (GO:0004322);; Cellular Component: mitochondrion (GO:0005739);; Biological Process: iron ion transport (GO:0006826);; Biological Process: cellular iron ion homeostasis (GO:0006879);; Molecular Function: ferric iron binding (GO:0008199);; Biological Process: response to cold (GO:0009409)…	K00522|1.5558e-107|vvi:100244757|ferritin-4, chloroplastic-like; K00522 ferritin heavy chain [EC:1.16.3.2] (A)	--	[P]	Inorganic ion transport and metabolism	Ferritin-like domain	Ferritin-2, chloroplastic (Precursor) GN=FER2 OS=Nicotiana tabacum (Common tobacco) PE=2 SV=1	P	Inorganic ion transport and metabolism	PREDICTED: ferritin-3, chloroplastic-like isoform 1 [Vitis vinifera]
VIT_06s0061g00730	10805	11575	7756	840	310	266	734.26	689.54	584.893	13.4023	15.5269	16.7453	1.49153e-110	-5.45469	down	[G]	Carbohydrate transport and metabolism	Cellular Component: protein storage vacuole (GO:0000326);; Cellular Component: cell wall (GO:0005618);; Cellular Component: endoplasmic reticulum (GO:0005783);; Cellular Component: plasma membrane (GO:0005886);; Biological Process: glycolytic process (GO:0006096);; Biological Process: polyamine catabolic process (GO:0006598);; Biological Process: calcium ion transport (GO:0006816);; Biological Pr…	K09873|3.59189e-168|vvi:100263698|aquaporin TIP1-1; K09873 aquaporin TIP (A)	--	[G]	Carbohydrate transport and metabolism	Major intrinsic protein	Aquaporin TIP1-1 GN=T1J8.1 OS=Arabidopsis thaliana (Mouse-ear cress) PE=1 SV=1	G	Carbohydrate transport and metabolism	PREDICTED: aquaporin TIP1-1 isoform 1 [Vitis vinifera]
VIT_14s0108g00430	826	986	746	6087	2729	2077	10.499	11.7505	11.6278	18.3853	25.7716	23.6324	2.27229e-06	1.0912	up	[V]	Defense mechanisms	Biological Process: polysaccharide biosynthetic process (GO:0000271);; Biological Process: response to superoxide (GO:0000303);; Molecular Function: protein binding (GO:0005515);; Molecular Function: calmodulin binding (GO:0005516);; Molecular Function: ATP binding (GO:0005524);; Cellular Component: nucleus (GO:0005634);; Cellular Component: plasma membrane (GO:0005886);; Biological Process: ATP …	K05658|0|vvi:100262734|ABC transporter B family member 19; K05658 ATP-binding cassette, subfamily B (MDR/TAP), member 1 [EC:3.6.3.44] (A)	ABC transporters (ko02010)	[Q]	Secondary metabolites biosynthesis, transport and catabolism	ABC transporter transmembrane region;; ABC transporter;; RecF/RecN/SMC N terminal domain;; AAA domain;; AAA ATPase domain;; Predicted ATPase of the ABC class;; P-loop containing region of AAA domain;; AAA domain;; AAA domain;; Protein of unknown function, DUF258;; Domain of unknown function DUF87;; Protein of unknown function (DUF1602);; Protein of unknown function (DUF1602)	ABC transporter B family member 19 GN=MLD15.2 OS=Arabidopsis thaliana (Mouse-ear cress) PE=1 SV=1	Q	Secondary metabolites biosynthesis, transport and catabolism	PREDICTED: ABC transporter B family member 19-like [Vitis vinifera]
VIT_06s0080g00410	314	282	309	123	23	72	49.0696	39.5358	53.5796	4.39551	2.50566	9.87958	5.31761e-16	-3.01285	down	[C]	Energy production and conversion	Molecular Function: protein binding (GO:0005515);; Biological Process: pentose-phosphate shunt (GO:0006098);; Biological Process: ferredoxin metabolic process (GO:0006124);; Molecular Function: electron carrier activity (GO:0009055);; Cellular Component: chloroplast stroma (GO:0009570);; Biological Process: response to blue light (GO:0009637);; Biological Process: response to high light intensity…	K02639|8.40519e-110|vvi:100251971|ferredoxin-3, chloroplastic; K02639 ferredoxin (A)	Photosynthesis (ko00195)	--	--	2Fe-2S iron-sulfur cluster binding domain	Ferredoxin-3, chloroplastic (Precursor) GN=FDX3 OS=Zea mays (Maize) PE=2 SV=1	R	General function prediction only	PREDICTED: ferredoxin-3, chloroplastic-like isoform 1 [Vitis vinifera]
VIT_12s0034g00950	55	62	40	553	181	129	1.43872	1.8071	1.29816	3.49365	3.73108	3.08442	0.00538207	1.32365	up	[D]	Cell cycle control, cell division, chromosome partitioning	Biological Process: cell morphogenesis (GO:0000902);; Molecular Function: motor activity (GO:0003774);; Molecular Function: 5-methyltetrahydropteroyltriglutamate-homocysteine S-methyltransferase activity (GO:0003871);; Molecular Function: ATP binding (GO:0005524);; Biological Process: methionine biosynthetic process (GO:0009086);; Biological Process: cell growth (GO:0016049);; Cellular Component:…	K11547|0|vvi:100249714|kinetochore protein ndc80-like; K11547 kinetochore protein NDC80 (A)	--	[D]	Cell cycle control, cell division, chromosome partitioning	HEC/Ndc80p family	Extensin (Precursor) GN=HRGP OS=Zea mays (Maize) PE=2 SV=1	D	Cell cycle control, cell division, chromosome partitioning	PREDICTED: kinetochore protein NDC80 homolog [Vitis vinifera]
VIT_18s0001g02020	375	388	646	13508	7812	5060	12.3231	12.0727	25.0712	104.815	187.185	149.803	6.3112e-10	3.24566	up	--	--	Cellular Component: integral component of plasma membrane (GO:0005887);; Biological Process: protein targeting to membrane (GO:0006612);; Biological Process: water transport (GO:0006833);; Biological Process: response to nematode (GO:0009624);; Biological Process: response to salt stress (GO:0009651);; Biological Process: response to fructose (GO:0009750);; Biological Process: positive regulation…	--	--	[E]	Amino acid transport and metabolism	Transmembrane amino acid transporter protein	Amino acid permease 3 GN=AAP3 OS=Arabidopsis thaliana (Mouse-ear cress) PE=1 SV=2	E	Amino acid transport and metabolism	PREDICTED: amino acid permease 2 [Vitis vinifera]
VIT_12s0055g00290	764	757	1207	495	322	307	16.0379	14.949	29.3684	3.36675	7.26352	9.53847	0.00592956	-2.12613	down	--	--	Cellular Component: cytosol (GO:0005829);; Biological Process: ion transport (GO:0006811);; Biological Process: metabolic process (GO:0008152);; Biological Process: response to water deprivation (GO:0009414);; Biological Process: response to wounding (GO:0009611);; Biological Process: response to ethylene (GO:0009723);; Biological Process: abscisic acid-activated signaling pathway (GO:0009738);; …	--	--	[GC]	Carbohydrate transport and metabolism;; Energy production and conversion	UDP-glucoronosyl and UDP-glucosyl transferase;; Glycosyl transferase family 1	UDP-glucose flavonoid 3-O-glucosyltransferase 6 GN=GT6 OS=Fragaria ananassa (Strawberry) PE=1 SV=1	CG	Energy production and conversion;; Carbohydrate transport and metabolism	PREDICTED: UDP-glucose flavonoid 3-O-glucosyltransferase 6 [Vitis vinifera]
VIT_06s0004g06850	51	65	109	657	383	227	1.73451	1.93296	4.20238	5.22139	9.39737	7.02379	0.00792589	1.49266	up	[RTKL]	General function prediction only;; Signal transduction mechanisms;; Transcription;; Replication, recombination and repair	Biological Process: cell plate assembly (GO:0000919);; Molecular Function: protein serine/threonine kinase activity (GO:0004674);; Molecular Function: protein binding (GO:0005515);; Molecular Function: ATP binding (GO:0005524);; Cellular Component: nucleus (GO:0005634);; Biological Process: DNA replication (GO:0006260);; Biological Process: regulation of transcription, DNA-templated (GO:0006355);…	--	--	[T]	Signal transduction mechanisms	Protein kinase domain;; Protein tyrosine kinase	Mitogen-activated protein kinase kinase kinase NPK1 GN=NPK1 OS=Nicotiana tabacum (Common tobacco) PE=1 SV=1	T	Signal transduction mechanisms	PREDICTED: serine/threonine-protein kinase DDB_G0283821-like [Vitis vinifera]
VIT_07s0005g03470	830	977	518	5990	2208	1601	10.9884	14.226	9.73561	18.2586	20.2105	18.2216	2.1035e-06	1.00397	up	[D]	Cell cycle control, cell division, chromosome partitioning	Biological Process: reproduction (GO:0000003);; Biological Process: mitotic cell cycle (GO:0000278);; Molecular Function: transporter activity (GO:0005215);; Molecular Function: binding (GO:0005488);; Molecular Function: ATP binding (GO:0005524);; Cellular Component: nucleus (GO:0005634);; Biological Process: DNA replication (GO:0006260);; Biological Process: DNA repair (GO:0006281);; Biological …	K06636|8.98418e-97|vvi:100263447|structural maintenance of chromosomes protein 1; K06636 structural maintenance of chromosome 1 (A)	--	[D]	Cell cycle control, cell division, chromosome partitioning	RecF/RecN/SMC N terminal domain;; AAA domain;; AAA domain;; P-loop containing region of AAA domain;; AAA ATPase domain;; ABC transporter	Structural maintenance of chromosomes protein 1 GN=T5N23.30 OS=Arabidopsis thaliana (Mouse-ear cress) PE=2 SV=2	D	Cell cycle control, cell division, chromosome partitioning	PREDICTED: structural maintenance of chromosomes protein 1A-like [Vitis vinifera]
VIT_00s0238g00060	552	530	379	30	9	2	6.36606	6.21022	5.40527	0.0840721	0.0716264	0.0246209	1.26394e-55	-6.50814	down	[S]	Function unknown	Molecular Function: binding (GO:0005488);; Cellular Component: mitochondrion (GO:0005739);; Biological Process: defense response (GO:0006952);; Biological Process: signal transduction (GO:0007165);; Cellular Component: plasmodesma (GO:0009506);; Cellular Component: chloroplast (GO:0009507);; Biological Process: response to ozone (GO:0010193);; Molecular Function: ADP binding (GO:0043531);; Cellul…	--	--	--	--	NB-ARC domain;; TIR domain;; Leucine Rich repeats (2 copies);; Leucine rich repeat;; TIR domain;; Leucine Rich Repeat;; Leucine Rich Repeat;; NACHT domain	TMV resistance protein N GN=N OS=Nicotiana glutinosa (Tobacco) PE=1 SV=1	T	Signal transduction mechanisms	PREDICTED: putative disease resistance protein At4g11170-like [Vitis vinifera]
VIT_10s0116g01650	970	1095	1559	550	412	410	29.2358	31.2244	56.1693	3.86687	8.95243	10.8494	0.00186755	-2.18392	down	[EH]	Amino acid transport and metabolism;; Coenzyme transport and metabolism	Biological Process: sulfate assimilation (GO:0000103);; Molecular Function: phosphoadenylyl-sulfate reductase (thioredoxin) activity (GO:0004604);; Biological Process: sulfur compound metabolic process (GO:0006790);; Biological Process: response to stress (GO:0006950);; Biological Process: cellular amino acid biosynthetic process (GO:0008652);; Cellular Component: chloroplast (GO:0009507);; Cellu…	K05907|0|vvi:100854884|5'-adenylylsulfate reductase 3, chloroplastic; K05907 adenylyl-sulfate reductase (glutathione) [EC:1.8.4.9] (A)	Sulfur metabolism (ko00920)	[E]	Amino acid transport and metabolism	Phosphoadenosine phosphosulfate reductase family;; Thioredoxin	5&apos;-adenylylsulfate reductase 1, chloroplastic (Precursor) GN=F4H6.13 OS=Arabidopsis thaliana (Mouse-ear cress) PE=1 SV=2	E	Amino acid transport and metabolism	PREDICTED: 5&apos;-adenylylsulfate reductase 3, chloroplastic-like isoform 1 [Vitis vinifera]
VIT_09s0002g04500	465	521	352	453	134	172	20.2466	21.9708	18.3581	4.9364	4.56595	7.11443	6.53564e-10	-1.84812	down	--	--	Molecular Function: L-ornithine transmembrane transporter activity (GO:0000064);; Molecular Function: adenine nucleotide transmembrane transporter activity (GO:0000295);; Molecular Function: L-histidine transmembrane transporter activity (GO:0005290);; Molecular Function: purine ribonucleotide transmembrane transporter activity (GO:0005346);; Molecular Function: carnitine:acyl carnitine antiporte…	K15109|0|vvi:100265259|mitochondrial arginine transporter BAC2; K15109 solute carrier family 25 (mitochondrial carnitine/acylcarnitine transporter), member 20/29 (A)	--	[C]	Energy production and conversion	Mitochondrial carrier protein	Mitochondrial arginine transporter BAC2 GN=BAC2 OS=Arabidopsis thaliana (Mouse-ear cress) PE=1 SV=1	C	Energy production and conversion	PREDICTED: mitochondrial carnitine/acylcarnitine carrier protein CACL [Vitis vinifera]
VIT_06s0009g00370	18	18	25	265	79	80	0.787667	0.73759	1.26855	2.77446	2.54118	3.16347	0.00550549	1.66234	up	[O]	Posttranslational modification, protein turnover, chaperones	Cellular Component: ubiquitin ligase complex (GO:0000151);; Biological Process: MAPK cascade (GO:0000165);; Biological Process: respiratory burst involved in defense response (GO:0002679);; Molecular Function: ubiquitin-protein transferase activity (GO:0004842);; Molecular Function: protein binding (GO:0005515);; Cellular Component: cytosol (GO:0005829);; Biological Process: protein targeting to …	--	--	--	--	U-box domain;; Zinc-finger of the MIZ type in Nse subunit	E3 ubiquitin-protein ligase PUB24 GN=PUB24 OS=Arabidopsis thaliana (Mouse-ear cress) PE=1 SV=1	O	Posttranslational modification, protein turnover, chaperones	PREDICTED: E3 ubiquitin-protein ligase PUB24-like [Vitis vinifera]
VIT_00s0198g00150	382	417	315	655	202	194	11.198	12.4571	12.2374	5.93361	5.10006	12.294	0.0002191	-1.18141	down	--	--	--	--	--	--	--	--	--	--	--	unnamed protein product [Vitis vinifera]
VIT_18s0157g00190	235	218	127	210	115	109	10.4762	9.05433	6.47015	2.16656	3.607	4.33613	0.000445241	-1.26954	down	[M]	Cell wall/membrane/envelope biogenesis	Molecular Function: choline kinase activity (GO:0004103);; Molecular Function: ethanolamine kinase activity (GO:0004305);; Cellular Component: nucleus (GO:0005634);; Cellular Component: cytoplasm (GO:0005737);; Biological Process: CDP-choline pathway (GO:0006657);; Cellular Component: plasmodesma (GO:0009506);; Biological Process: response to wounding (GO:0009611);; Biological Process: response t…	K14156|0|vvi:100243934|probable choline kinase 1; K14156 choline/ethanolamine kinase [EC:2.7.1.32 2.7.1.82] (A)	Glycerophospholipid metabolism (ko00564)	[M]	Cell wall/membrane/envelope biogenesis	Choline/ethanolamine kinase;; Phosphotransferase enzyme family;; Ecdysteroid kinase	--	I	Lipid transport and metabolism	PREDICTED: choline/ethanolamine kinase [Vitis vinifera]
Grape_newGene_512	1	1	15	89	38	25	1.60896e-06	8.11265e-05	0.295778	0.349849	0.459711	0.367372	0.00643134	1.94903	up	--	--	Cellular Component: integral component of membrane (GO:0016021);;	--	--	[I]	Lipid transport and metabolism	--	--	I	Lipid transport and metabolism	PREDICTED: CTL-like protein DDB_G0274487 [Vitis vinifera]
VIT_04s0023g03550	1284	1537	1640	38941	10549	11790	56.2195	58.505	79.6678	401.438	333.268	462.047	8.57424e-23	2.64482	up	--	--	Biological Process: MAPK cascade (GO:0000165);; Biological Process: respiratory burst involved in defense response (GO:0002679);; Cellular Component: cell wall (GO:0005618);; Cellular Component: vacuole (GO:0005773);; Biological Process: protein targeting to membrane (GO:0006612);; Biological Process: membrane fusion (GO:0006944);; Biological Process: detection of biotic stimulus (GO:0009595);; B…	--	--	--	--	Thaumatin family	Thaumatin-like protein 1 (Precursor) GN=TL1 OS=Pyrus pyrifolia (Chinese pear) PE=1 SV=1	R	General function prediction only	PREDICTED: thaumatin-like protein 1 [Vitis vinifera]
VIT_04s0023g00930	2614	2577	2393	3063	1149	984	349.73	315.054	362.162	93.9935	108.363	114.581	7.49661e-16	-1.60003	down	--	--	Biological Process: RNA methylation (GO:0001510);; Molecular Function: structural constituent of ribosome (GO:0003735);; Biological Process: translation (GO:0006412);; Cellular Component: cytosolic large ribosomal subunit (GO:0022625);; Biological Process: ribosome biogenesis (GO:0042254);;	K02923|1.97501e-41|vvi:100854038|60S ribosomal protein L38; K02923 large subunit ribosomal protein L38e (A)	Ribosome (ko03010)	[J]	Translation, ribosomal structure and biogenesis	Ribosomal L38e protein family	60S ribosomal protein L38 GN=RPL38B OS=Arabidopsis thaliana (Mouse-ear cress) PE=3 SV=1	J	Translation, ribosomal structure and biogenesis	unnamed protein product [Vitis vinifera]
VIT_10s0003g04820	67	86	107	62	11	6	4.18732	4.64902	10.9482	1.12711	0.733137	0.473453	0.00012541	-3.19455	down	--	--	Biological Process: histidine biosynthetic process (GO:0000105);; Molecular Function: imidazoleglycerol-phosphate synthase activity (GO:0000107);; Molecular Function: nucleic acid binding (GO:0003676);; Molecular Function: microtubule motor activity (GO:0003777);; Molecular Function: ATP binding (GO:0005524);; Cellular Component: kinesin complex (GO:0005871);; Cellular Component: microtubule (GO:…	--	--	[E]	Amino acid transport and metabolism	--	Cyclase (Precursor) GN=HISN4 OS=Arabidopsis thaliana (Mouse-ear cress) PE=2 SV=1	E	Amino acid transport and metabolism	unnamed protein product [Vitis vinifera]
VIT_19s0027g01070	0	0	0	6432	2711	3947	0	0	0	15.6569	20.5871	31.4432	2.18487e-19	Inf	up	[S]	Function unknown	Molecular Function: binding (GO:0005488);; Biological Process: defense response (GO:0006952);; Molecular Function: ADP binding (GO:0043531);;	--	--	[T]	Signal transduction mechanisms	NB-ARC domain;; Leucine Rich repeats (2 copies)	Putative disease resistance protein RGA4 GN=RGA4 OS=Solanum bulbocastanum (Wild potato) PE=2 SV=1	S	Function unknown	unnamed protein product [Vitis vinifera]
VIT_13s0019g05170	65	77	81	566	330	242	3.21463	3.28351	4.48261	7.03901	12.374	11.2645	0.00291177	1.428	up	--	--	Molecular Function: nucleic acid binding (GO:0003676);; Biological Process: transcription, DNA-templated (GO:0006351);; Biological Process: response to stress (GO:0006950);; Biological Process: signal transduction (GO:0007165);; Biological Process: response to temperature stimulus (GO:0009266);; Biological Process: response to light stimulus (GO:0009416);; Biological Process: response to hormone …	--	--	[R]	General function prediction only	C2H2-type zinc finger;; Zinc-finger double-stranded RNA-binding;; Zinc finger, C2H2 type;; C2H2-type zinc finger;; Zinc-finger of C2H2 type	Zinc finger protein ZAT5 GN=ZAT5 OS=Arabidopsis thaliana (Mouse-ear cress) PE=2 SV=1	R	General function prediction only	PREDICTED: zinc finger protein ZAT5 [Vitis vinifera]
VIT_04s0023g02720	383	364	390	768	236	217	27.6053	24.3949	33.9456	13.5667	12.5017	15.4235	0.00176027	-1.02609	down	--	--	Cellular Component: mitochondrion (GO:0005739);; Cellular Component: endoplasmic reticulum (GO:0005783);; Cellular Component: Golgi apparatus (GO:0005794);; Biological Process: phosphatidylinositol biosynthetic process (GO:0006661);; Biological Process: negative regulation of ethylene-activated signaling pathway (GO:0010105);; Cellular Component: membrane (GO:0016020);; Cellular Component: cytopl…	--	--	[S]	Function unknown	Protein of unknown function (DUF778)	Protein RTE1-HOMOLOG GN=RTH OS=Arabidopsis thaliana (Mouse-ear cress) PE=2 SV=1	S	Function unknown	PREDICTED: transmembrane protein 222-like [Vitis vinifera]
VIT_13s0019g01250	0	0	1	620	112	87	0	0	0.0317615	3.93959	2.18627	2.05789	2.42921e-11	8.11782	up	[R]	General function prediction only	Molecular Function: acid phosphatase activity (GO:0003993);; Cellular Component: cell wall (GO:0005618);; Biological Process: cellular aromatic compound metabolic process (GO:0006725);; Biological Process: response to stress (GO:0006950);; Molecular Function: phosphatase activity (GO:0016791);; Biological Process: cellular nitrogen compound metabolic process (GO:0034641);; Cellular Component: int…	--	--	[G]	Carbohydrate transport and metabolism	Calcineurin-like phosphoesterase;; Iron/zinc purple acid phosphatase-like protein C;; PhoD-like phosphatase;; Calcineurin-like phosphoesterase superfamily domain	Probable inactive purple acid phosphatase 27 (Precursor) GN=PAP27 OS=Arabidopsis thaliana (Mouse-ear cress) PE=2 SV=1	G	Carbohydrate transport and metabolism	unnamed protein product [Vitis vinifera]
VIT_08s0007g02380	110	114	85	1302	449	377	2.12868	2.08954	1.9556	6.24719	6.60848	6.80463	1.72281e-07	1.70152	up	[O]	Posttranslational modification, protein turnover, chaperones	Cellular Component: cytoplasm (GO:0005737);; Biological Process: response to heat (GO:0009408);; Biological Process: protein metabolic process (GO:0019538);; Cellular Component: intracellular membrane-bounded organelle (GO:0043231);; Cellular Component: cytoplasmic part (GO:0044444);; Biological Process: single-organism cellular process (GO:0044763);;	--	--	[O]	Posttranslational modification, protein turnover, chaperones	Clp amino terminal domain	Chaperone protein ClpB1 GN=F1O17.2 OS=Arabidopsis thaliana (Mouse-ear cress) PE=1 SV=2	O	Posttranslational modification, protein turnover, chaperones	PREDICTED: chaperone protein ClpB1-like [Vitis vinifera]
VIT_17s0000g07210	979	1109	794	15074	3437	2931	30.7601	29.6682	27.5479	111.427	78.0154	83.3535	4.2358e-07	1.644	up	[Q]	Secondary metabolites biosynthesis, transport and catabolism	Molecular Function: iron ion binding (GO:0005506);; Cellular Component: extracellular region (GO:0005576);; Cellular Component: endoplasmic reticulum membrane (GO:0005789);; Molecular Function: electron carrier activity (GO:0009055);; Biological Process: anthocyanin-containing compound biosynthetic process (GO:0009718);; Biological Process: response to auxin (GO:0009733);; Biological Process: res…	K05280|0|vvi:100263810|flavonoid 3'-monooxygenase-like; K05280 flavonoid 3'-monooxygenase [EC:1.14.13.21] (A)	Flavonoid biosynthesis (ko00941);; Flavone and flavonol biosynthesis (ko00944)	[Q]	Secondary metabolites biosynthesis, transport and catabolism	Cytochrome P450	Flavonoid 3&apos;-monooxygenase GN=CYP75B2 OS=Petunia hybrida (Petunia) PE=2 SV=1	Q	Secondary metabolites biosynthesis, transport and catabolism	PREDICTED: flavonoid 3&apos;-monooxygenase [Vitis vinifera]
VIT_04s0044g00310	33	43	49	1081	555	274	1.52945	1.84725	2.62464	11.8003	18.7811	11.3356	2.1015e-07	2.87372	up	--	--	Molecular Function: protein binding (GO:0005515);; Cellular Component: extracellular region (GO:0005576);; Cellular Component: plasma membrane (GO:0005886);; Biological Process: Golgi to vacuole transport (GO:0006896);; Cellular Component: plant-type vacuole membrane (GO:0009705);; Biological Process: unidimensional cell growth (GO:0009826);; Biological Process: plant-type secondary cell wall bio…	--	--	--	--	EamA-like transporter family;; Eukaryotic protein of unknown function (DUF914)	WAT1-related protein At5g64700 GN=At5g64700 OS=Arabidopsis thaliana (Mouse-ear cress) PE=2 SV=1	S	Function unknown	PREDICTED: auxin-induced protein 5NG4 [Vitis vinifera]
VIT_12s0028g03010	15	19	10	1230	346	260	2.17066	2.36784	1.57594	42.1299	36.2499	34.1576	8.66501e-25	4.20608	up	--	--	Biological Process: MAPK cascade (GO:0000165);; Molecular Function: protein binding (GO:0005515);; Cellular Component: cytoplasm (GO:0005737);; Biological Process: regulation of transcription, DNA-templated (GO:0006355);; Biological Process: protein targeting to membrane (GO:0006612);; Biological Process: signal transduction (GO:0007165);; Molecular Function: electron carrier activity (GO:0009055…	--	--	[O]	Posttranslational modification, protein turnover, chaperones	Glutaredoxin	Glutaredoxin-C9 GN=F3M18.8 OS=Arabidopsis thaliana (Mouse-ear cress) PE=1 SV=1	O	Posttranslational modification, protein turnover, chaperones	PREDICTED: glutaredoxin-C9-like [Vitis vinifera]
VIT_03s0097g00520	56	102	53	84	42	20	1.67901	2.72603	2.1574	0.643776	0.908042	0.609288	0.00910795	-1.56276	down	[P]	Inorganic ion transport and metabolism	Cellular Component: plasma membrane (GO:0005886);; Biological Process: membrane fusion (GO:0006944);; Biological Process: salicylic acid biosynthetic process (GO:0009697);; Biological Process: salicylic acid mediated signaling pathway (GO:0009863);; Biological Process: metal ion transport (GO:0030001);; Biological Process: endoplasmic reticulum unfolded protein response (GO:0030968);; Biological …	--	--	--	--	CorA-like Mg2+ transporter protein	--	S	Function unknown	PREDICTED: uncharacterized protein LOC100256074 [Vitis vinifera]
VIT_04s0008g03200	78	89	79	11	11	11	11.8557	11.6011	13.2436	0.401757	1.22251	1.51616	2.12718e-09	-3.55741	down	--	--	--	--	--	--	--	Polyketide cyclase / dehydrase and lipid transport	Lachrymatory-factor synthase (Precursor) GN=LFS OS=Allium cepa (Onion) PE=1 SV=1	S	Function unknown	PREDICTED: lachrymatory-factor synthase [Vitis vinifera]
VIT_05s0102g00660	86	105	156	1581	365	377	4.99981	5.84678	10.9479	20.884	15.0159	18.9215	1.27607e-05	1.49613	up	--	--	--	--	--	--	--	--	--	S	Function unknown	unnamed protein product [Vitis vinifera]
VIT_07s0129g00160	7902	9212	7712	13041	4174	3719	1326.08	1329.96	1451.22	519.018	505.041	565.633	1.14343e-09	-1.35353	down	[J]	Translation, ribosomal structure and biogenesis	Molecular Function: structural constituent of ribosome (GO:0003735);; Molecular Function: protein binding (GO:0005515);; Cellular Component: nucleolus (GO:0005730);; Cellular Component: plasma membrane (GO:0005886);; Biological Process: translation (GO:0006412);; Biological Process: response to cold (GO:0009409);; Cellular Component: chloroplast (GO:0009507);; Cellular Component: cytosolic large …	K02898|1.91732e-67|vvi:100242242|60S ribosomal protein L26-1; K02898 large subunit ribosomal protein L26e (A)	Ribosome (ko03010)	[J]	Translation, ribosomal structure and biogenesis	KOW motif	60S ribosomal protein L26-1 GN=RPL26A OS=Arabidopsis thaliana (Mouse-ear cress) PE=2 SV=2	J	Translation, ribosomal structure and biogenesis	PREDICTED: 60S ribosomal protein L26-1 isoform 1 [Vitis vinifera]
VIT_00s0533g00020	356	372	370	580	171	138	12.3431	11.7743	16.1446	4.71317	4.35058	4.00404	1.45532e-05	-1.47965	down	[HC]	Coenzyme transport and metabolism;; Energy production and conversion	Molecular Function: monooxygenase activity (GO:0004497);; Cellular Component: mitochondrion (GO:0005739);; Biological Process: response to stress (GO:0006950);; Cellular Component: chloroplast (GO:0009507);; Molecular Function: zeaxanthin epoxidase [overall] activity (GO:0009540);; Biological Process: response to abiotic stimulus (GO:0009628);; Biological Process: cellular metabolic process (GO:0…	--	--	[CR]	Energy production and conversion;; General function prediction only	FAD binding domain;; Lycopene cyclase protein;; Squalene epoxidase;; NAD(P)-binding Rossmann-like domain;; FAD binding domain	Zeaxanthin epoxidase, chloroplastic (Precursor) GN=ABA2 OS=Nicotiana plumbaginifolia (Leadwort-leaved tobacco) PE=1 SV=1	C	Energy production and conversion	PREDICTED: zeaxanthin epoxidase, chloroplastic-like [Vitis vinifera]
VIT_04s0008g06000	1600	1842	2609	19504	7503	7642	117.757	120.371	216.349	368.461	430.441	539.801	3.50738e-05	1.48705	up	--	--	Biological Process: MAPK cascade (GO:0000165);; Biological Process: respiratory burst involved in defense response (GO:0002679);; Molecular Function: DNA binding (GO:0003677);; Molecular Function: sequence-specific DNA binding transcription factor activity (GO:0003700);; Molecular Function: protein binding (GO:0005515);; Cellular Component: nucleus (GO:0005634);; Biological Process: regulation of…	--	--	--	--	AP2 domain	Ethylene-responsive transcription factor ERF003 GN=ERF003 OS=Arabidopsis thaliana (Mouse-ear cress) PE=2 SV=1	K	Transcription	PREDICTED: ethylene-responsive transcription factor ERF003 [Vitis vinifera]
VIT_06s0061g00280	84	71	52	1813	455	292	1.52953	1.25758	1.11657	7.84	6.08231	4.75468	1.67405e-07	2.35726	up	[G]	Carbohydrate transport and metabolism	Cellular Component: nucleus (GO:0005634);; Biological Process: myo-inositol hexakisphosphate biosynthetic process (GO:0010264);;	--	--	--	--	AAA domain;; AAA domain;; AAA domain	--	S	Function unknown	PREDICTED: uncharacterized protein DDB_G0273453/DDB_G0273565-like [Vitis vinifera]
VIT_03s0063g02240	26	26	27	21	1	3	2.41467	2.1246	2.77434	0.452617	0.066253	0.2497	0.000184767	-3.20177	down	--	--	Molecular Function: zinc ion binding (GO:0008270);;	--	--	--	--	PLATZ transcription factor	--	S	Function unknown	PREDICTED: uncharacterized protein LOC100855200 [Vitis vinifera]
VIT_18s0001g13650	401	423	270	3147	1077	820	4.61299	4.30979	4.14434	6.51973	6.52098	6.58844	5.93312e-06	1.10478	up	[E]	Amino acid transport and metabolism	Molecular Function: catalytic activity (GO:0003824);; Cellular Component: peroxisome (GO:0005777);; Biological Process: polyamine catabolic process (GO:0006598);; Biological Process: response to stress (GO:0006950);; Biological Process: metabolic process (GO:0008152);; Biological Process: response to abiotic stimulus (GO:0009628);; Biological Process: phenylpropanoid metabolic process (GO:0009698…	--	--	[Q]	Secondary metabolites biosynthesis, transport and catabolism	Flavin containing amine oxidoreductase;; NAD(P)-binding Rossmann-like domain;; Thi4 family;; FAD dependent oxidoreductase;; SWIRM domain;; Pyridine nucleotide-disulphide oxidoreductase;; FAD binding domain;; HI0933-like protein;; Pyridine nucleotide-disulphide oxidoreductase;; FAD binding domain	Lysine-specific histone demethylase 1 homolog 2 GN=LDL2 OS=Arabidopsis thaliana (Mouse-ear cress) PE=2 SV=1	Q	Secondary metabolites biosynthesis, transport and catabolism	PREDICTED: uncharacterized protein LOC100255769 [Vitis vinifera]
VIT_08s0007g02190	4887	5719	7009	5998	2511	2647	322.77	320.779	511.37	95.0476	121.004	158.317	0.00143367	-1.63639	down	--	--	Biological Process: rRNA processing (GO:0006364);; Cellular Component: thylakoid light-harvesting complex (GO:0009503);; Cellular Component: photosystem (GO:0009521);; Cellular Component: chloroplast thylakoid membrane (GO:0009535);; Biological Process: response to blue light (GO:0009637);; Biological Process: response to high light intensity (GO:0009644);; Biological Process: response to sucrose…	K08915|0|vvi:100266604|chlorophyll a-b binding protein CP29.2, chloroplastic-like; K08915 light-harvesting complex II chlorophyll a/b binding protein 4 (A)	Photosynthesis - antenna proteins (ko00196)	--	--	Chlorophyll A-B binding protein	Chlorophyll a-b binding protein CP29.1, chloroplastic (Precursor) GN=LHCB4.1 OS=Arabidopsis thaliana (Mouse-ear cress) PE=1 SV=1	G	Carbohydrate transport and metabolism	PREDICTED: chlorophyll a-b binding protein CP29.2, chloroplastic [Vitis vinifera]
VIT_09s0002g00340	2899	3095	3169	33570	8203	5113	95.1867	97.4382	126.961	267.394	204.111	155.111	0.00980993	1.04441	up	[E]	Amino acid transport and metabolism	Biological Process: response to hypoxia (GO:0001666);; Molecular Function: L-alanine:2-oxoglutarate aminotransferase activity (GO:0004021);; Molecular Function: copper ion binding (GO:0005507);; Molecular Function: ATP binding (GO:0005524);; Cellular Component: mitochondrion (GO:0005739);; Cellular Component: vacuole (GO:0005773);; Cellular Component: peroxisome (GO:0005777);; Cellular Component:…	K00814|0|vvi:100241156|alanine aminotransferase 2; K00814 alanine transaminase [EC:2.6.1.2] (A)	Alanine, aspartate and glutamate metabolism (ko00250);; Carbon fixation in photosynthetic organisms (ko00710);; Carbon metabolism (ko01200);; 2-Oxocarboxylic acid metabolism (ko01210);; Biosynthesis of amino acids (ko01230)	[E]	Amino acid transport and metabolism	Aminotransferase class I and II	Alanine aminotransferase 2, mitochondrial (Precursor) OS=Arabidopsis thaliana (Mouse-ear cress) PE=2 SV=1	E	Amino acid transport and metabolism	PREDICTED: alanine aminotransferase 2 [Vitis vinifera]
VIT_10s0003g01120	128	114	119	983	339	383	3.90051	3.56194	4.21211	7.57497	7.97323	11.3067	0.000535734	1.21619	up	--	--	--	--	--	--	--	--	--	--	--	unnamed protein product [Vitis vinifera]
VIT_01s0026g00900	69	91	174	1226	1208	842	3.84353	4.44713	10.7323	16.2161	48.8221	42.4131	0.00989429	2.50337	up	--	--	Molecular Function: metalloendopeptidase activity (GO:0004222);; Biological Process: proteolysis (GO:0006508);; Molecular Function: zinc ion binding (GO:0008270);; Molecular Function: hydrolase activity (GO:0016787);; Cellular Component: extracellular matrix (GO:0031012);;	--	--	[OW]	Posttranslational modification, protein turnover, chaperones;; Extracellular structures	Matrixin;; Putative peptidoglycan binding domain	Metalloendoproteinase 1 (Precursor) OS=Glycine max (Soybean) PE=1 SV=2	OW	Posttranslational modification, protein turnover, chaperones;; Extracellular structures	PREDICTED: metalloendoproteinase 1-like [Vitis vinifera]
VIT_19s0014g04830	80	77	75	4383	1068	958	1.96686	2.05529	2.90985	14.7925	10.774	11.5943	5.1825e-32	3.5605	up	[C]	Energy production and conversion	Cellular Component: vacuole (GO:0005773);; Molecular Function: hydrogen ion transmembrane transporter activity (GO:0015078);; Biological Process: ATP hydrolysis coupled proton transport (GO:0015991);; Cellular Component: integral component of membrane (GO:0016021);; Cellular Component: proton-transporting V-type ATPase, V0 domain (GO:0033179);;	K03661|1.48651e-21|vvi:100853912|	Oxidative phosphorylation (ko00190);; Phagosome (ko04145)	[C]	Energy production and conversion	--	--	C	Energy production and conversion	unnamed protein product [Vitis vinifera]
VIT_09s0002g02690	609	614	525	934	284	261	29.4824	27.7387	28.4042	10.4329	9.76998	11.0434	1.08677e-06	-1.36181	down	--	--	Molecular Function: RNA binding (GO:0003723);; Cellular Component: cytoplasm (GO:0005737);; Biological Process: nucleobase-containing compound metabolic process (GO:0006139);; Biological Process: protein targeting to vacuole (GO:0006623);; Molecular Function: 3'-5' exonuclease activity (GO:0008408);; Biological Process: vesicle-mediated transport (GO:0016192);;	K18740|0|vvi:100263418|exosome component 10-like; K18740 exonuclease 3'-5' domain-containing protein 1 (A)	--	[L]	Replication, recombination and repair	3'-5' exonuclease;; KH domain	--	L	Replication, recombination and repair	unnamed protein product [Vitis vinifera]
VIT_01s0026g01030	453	487	296	551	304	195	10.8331	10.8686	8.25034	3.19467	5.46147	4.29221	2.38574e-05	-1.17502	down	[M]	Cell wall/membrane/envelope biogenesis	Cellular Component: Golgi apparatus (GO:0005794);;	--	--	--	--	Glycosyltransferase family 92;; Glycosyl transferase family 2	UPF0392 protein RCOM_0530710 GN=RCOM_0699480 OS=Ricinus communis (Castor bean) PE=3 SV=1	S	Function unknown	PREDICTED: UPF0392 protein RCOM_0530710-like [Vitis vinifera]
VIT_04s0008g05620	26	21	15	714	126	102	1.38024	0.976714	1.35608	10.91	6.09981	5.6599	0.000485697	2.56242	up	[F]	Nucleotide transport and metabolism	Molecular Function: adenine phosphoribosyltransferase activity (GO:0003999);; Molecular Function: ATP binding (GO:0005524);; Cellular Component: cytoplasm (GO:0005737);; Cellular Component: mitochondrion (GO:0005739);; Cellular Component: Golgi apparatus (GO:0005794);; Cellular Component: cytosol (GO:0005829);; Cellular Component: plasma membrane (GO:0005886);; Biological Process: purine ribonucl…	K00759|2.27315e-122|vvi:100245563|adenine phosphoribosyltransferase 5; K00759 adenine phosphoribosyltransferase [EC:2.4.2.7] (A)	Purine metabolism (ko00230)	[F]	Nucleotide transport and metabolism	Phosphoribosyl transferase domain	Adenine phosphoribosyltransferase 2 GN=APT2 OS=Arabidopsis thaliana (Mouse-ear cress) PE=2 SV=1	F	Nucleotide transport and metabolism	PREDICTED: adenine phosphoribosyltransferase 2 [Vitis vinifera]
VIT_04s0008g02460	1994	2292	1724	21647	7598	6048	30.7284	33.6542	31.4207	80.6381	87.5105	84.8579	1.0852e-13	1.46462	up	--	--	Molecular Function: protein binding (GO:0005515);; Molecular Function: ATP binding (GO:0005524);; Cellular Component: nucleus (GO:0005634);; Cellular Component: vacuole (GO:0005773);; Cellular Component: plasma membrane (GO:0005886);; Biological Process: ATP catabolic process (GO:0006200);; Biological Process: ATP biosynthetic process (GO:0006754);; Biological Process: cation transport (GO:000681…	K01535|0|vvi:100254244|plasma membrane ATPase 4; K01535 H+-transporting ATPase [EC:3.6.3.6] (A)	Oxidative phosphorylation (ko00190)	[P]	Inorganic ion transport and metabolism	E1-E2 ATPase;; haloacid dehalogenase-like hydrolase;; Cation transporter/ATPase, N-terminus;; haloacid dehalogenase-like hydrolase	Plasma membrane ATPase 4 GN=PMA4 OS=Nicotiana plumbaginifolia (Leadwort-leaved tobacco) PE=1 SV=1	P	Inorganic ion transport and metabolism	PREDICTED: plasma membrane ATPase 4 isoform 1 [Vitis vinifera]
VIT_09s0002g05190	773	721	736	893	319	341	67.032	55.9365	55.8771	5.76889	5.11067	6.64833	6.08954e-10	-1.54518	down	--	--	--	--	--	--	--	--	--	--	--	unnamed protein product [Vitis vinifera]
VIT_09s0002g05750	8	8	5	149	42	25	0.245675	0.331917	0.213857	1.05322	0.753068	0.698364	0.00271756	2.13069	up	--	--	Molecular Function: DNA binding (GO:0003677);;	--	--	--	--	BAH domain	--	R	General function prediction only	unnamed protein product [Vitis vinifera]
VIT_13s0156g00260	129	196	136	1552	748	456	6.4126	8.03333	7.4533	18.1737	26.6214	20.049	6.21447e-06	1.56474	up	--	--	Cellular Component: histone acetyltransferase complex (GO:0000123);; Molecular Function: sequence-specific DNA binding transcription factor activity (GO:0003700);; Cellular Component: nucleus (GO:0005634);; Biological Process: regulation of transcription, DNA-templated (GO:0006355);; Biological Process: signal transduction (GO:0007165);; Cellular Component: plasmodesma (GO:0009506);; Biological P…	K09338|1.58114e-164|vvi:100256230|homeobox-leucine zipper protein HOX11-like; K09338 homeobox-leucine zipper protein (A)	--	[K]	Transcription	Homeobox associated leucine zipper;; Homeobox domain;; HD-ZIP protein N terminus	Homeobox-leucine zipper protein HOX27 GN=OSJNOa174H12.5 OS=Oryza sativa subsp. japonica (Rice) PE=2 SV=1	K	Transcription	PREDICTED: homeobox-leucine zipper protein HAT14-like [Vitis vinifera]
VIT_07s0031g02080	0	0	0	363	85	71	0	0	0	17.1899	12.3801	12.7256	2.92054e-17	Inf	up	--	--	--	--	--	--	--	Alginate lyase	Citrate-binding protein (Precursor) GN=CBP OS=Hevea brasiliensis (Para rubber tree) PE=1 SV=1	R	General function prediction only	unnamed protein product [Vitis vinifera]
VIT_16s0100g00290	11672	11940	12616	8022	3101	1841	194.627	193.641	257.828	40.8806	54.8917	36.0775	5.61325e-18	-2.61453	down	[ER]	Amino acid transport and metabolism;; General function prediction only	Molecular Function: nucleotide binding (GO:0000166);; Molecular Function: L-iditol 2-dehydrogenase activity (GO:0003939);; Cellular Component: cytosol (GO:0005829);; Molecular Function: zinc ion binding (GO:0008270);; Cellular Component: plasmodesma (GO:0009506);; Molecular Function: oxidoreductase activity, acting on the CH-OH group of donors, NAD or NADP as acceptor (GO:0016616);; Biological Pr…	K00008|0|vvi:100257330|L-idonate 5-dehydrogenase-like; K00008 L-iditol 2-dehydrogenase [EC:1.1.1.14] (A)	Pentose and glucuronate interconversions (ko00040);; Fructose and mannose metabolism (ko00051)	[Q]	Secondary metabolites biosynthesis, transport and catabolism	Alcohol dehydrogenase GroES-like domain;; Zinc-binding dehydrogenase	L-idonate 5-dehydrogenase OS=Vitis vinifera (Grape) PE=1 SV=2	Q	Secondary metabolites biosynthesis, transport and catabolism	RecName: Full=L-idonate 5-dehydrogenase
VIT_07s0005g01340	4	3	6	507	195	187	0.845143	0.551074	2.58565	36.026	42.4862	56.4688	4.11685e-19	5.03632	up	--	--	Biological Process: RNA methylation (GO:0001510);; Molecular Function: structural constituent of ribosome (GO:0003735);; Cellular Component: nucleolus (GO:0005730);; Biological Process: translation (GO:0006412);; Biological Process: photorespiration (GO:0009853);; Cellular Component: cytosolic large ribosomal subunit (GO:0022625);; Biological Process: ribosome biogenesis (GO:0042254);;	K02905|2.61423e-37|vvi:100243565|60S ribosomal protein L29-1-like; K02905 large subunit ribosomal protein L29e (A)	Ribosome (ko03010)	[J]	Translation, ribosomal structure and biogenesis	Ribosomal L29e protein family	60S ribosomal protein L29-1 GN=RPL29A OS=Arabidopsis thaliana (Mouse-ear cress) PE=1 SV=1	J	Translation, ribosomal structure and biogenesis	PREDICTED: 60S ribosomal protein L29-1 [Vitis vinifera]
VIT_15s0046g01340	499	579	450	848	289	219	43.7808	51.1627	53.0284	11.8056	12.2765	12.3431	8.97869e-06	-1.28741	down	--	--	--	--	--	--	--	--	--	S	Function unknown	PREDICTED: uncharacterized protein LOC100261908 [Vitis vinifera]
VIT_00s0370g00070	544	597	489	612	342	176	36.2488	36.1772	37.0249	9.90951	16.956	10.7229	1.63857e-08	-1.52321	down	[R]	General function prediction only	Biological Process: metabolic process (GO:0008152);; Molecular Function: hydrolase activity (GO:0016787);;	--	--	[I]	Lipid transport and metabolism	Alpha/beta hydrolase family;; alpha/beta hydrolase fold;; Alpha/beta hydrolase family;; Putative lysophospholipase	--	I	Lipid transport and metabolism	PREDICTED: epoxide hydrolase 2 [Vitis vinifera]
VIT_15s0021g00940	7442	8443	9016	12758	5487	4419	980.169	1016.55	1355.59	378.764	511.099	507.023	0.000148377	-1.1595	down	--	--	--	--	--	--	--	Protein of unknown function (DUF581)	--	S	Function unknown	PREDICTED: uncharacterized protein LOC100264994 isoform 1 [Vitis vinifera]
VIT_19s0027g01890	827	986	1224	260	128	126	36.6	40.734	70.1515	2.93058	3.54205	4.49657	1.3166e-07	-3.49416	down	--	--	Biological Process: cation transport (GO:0006812);; Biological Process: amino acid transport (GO:0006865);; Biological Process: response to organic substance (GO:0010033);; Molecular Function: amino acid transmembrane transporter activity (GO:0015171);; Cellular Component: membrane (GO:0016020);; Cellular Component: integral component of membrane (GO:0016021);; Biological Process: primary metabol…	K15015|0|vvi:100258085|vacuolar amino acid transporter 1-like; K15015 solute carrier family 32 (vesicular inhibitory amino acid transporter) (A)	--	[E]	Amino acid transport and metabolism	Transmembrane amino acid transporter protein	Lysine histidine transporter 1 GN=LHT1 OS=Arabidopsis thaliana (Mouse-ear cress) PE=1 SV=1	E	Amino acid transport and metabolism	PREDICTED: vacuolar amino acid transporter 1 [Vitis vinifera]
VIT_01s0026g02570	19	20	25	1	0	1	1.75287	1.7461	2.71329	0.0212958	0	0.0826971	4.68177e-10	-5.81226	down	--	--	Molecular Function: RNA binding (GO:0003723);; Molecular Function: RNA-directed DNA polymerase activity (GO:0003964);; Molecular Function: monooxygenase activity (GO:0004497);; Molecular Function: polygalacturonase activity (GO:0004650);; Molecular Function: iron ion binding (GO:0005506);; Biological Process: carbohydrate metabolic process (GO:0005975);; Biological Process: RNA-dependent DNA repl…	--	--	[R]	General function prediction only	Retrotransposon gag protein	--	R	General function prediction only	hypothetical protein VITISV_044466 [Vitis vinifera]
VIT_07s0031g00350	309	401	714	6469	2114	1189	22.3236	26.3355	59.5825	112.778	113.048	78.717	0.000297059	1.52663	up	[R]	General function prediction only	Cellular Component: nucleus (GO:0005634);; Cellular Component: cytosol (GO:0005829);; Biological Process: polyamine catabolic process (GO:0006598);; Biological Process: response to wounding (GO:0009611);; Biological Process: coumarin biosynthetic process (GO:0009805);; Biological Process: lignin biosynthetic process (GO:0009809);; Biological Process: positive regulation of flavonoid biosynthetic …	K00588|0|vvi:100243978|caffeoyl-CoA O-methyltransferase; K00588 caffeoyl-CoA O-methyltransferase [EC:2.1.1.104] (A)	Phenylalanine metabolism (ko00360);; Phenylpropanoid biosynthesis (ko00940);; Flavonoid biosynthesis (ko00941);; Stilbenoid, diarylheptanoid and gingerol biosynthesis (ko00945)	[Q]	Secondary metabolites biosynthesis, transport and catabolism	O-methyltransferase;; Methyltransferase domain;; Methyltransferase domain	Caffeoyl-CoA O-methyltransferase OS=Populus tremuloides (Quaking aspen) PE=2 SV=1	Q	Secondary metabolites biosynthesis, transport and catabolism	PREDICTED: caffeoyl-CoA O-methyltransferase [Vitis vinifera]
VIT_06s0004g03450	1205	1305	760	11241	2732	2224	20.2623	21.5856	15.4125	44.7982	33.9632	33.2605	0.00014394	1.08449	up	[C]	Energy production and conversion	Cellular Component: vacuolar proton-transporting V-type ATPase, V0 domain (GO:0000220);; Biological Process: cell morphogenesis (GO:0000902);; Cellular Component: mitochondrion (GO:0005739);; Cellular Component: endosome (GO:0005768);; Cellular Component: trans-Golgi network (GO:0005802);; Cellular Component: plasma membrane (GO:0005886);; Biological Process: ATP catabolic process (GO:0006200);; …	K02154|0|vvi:100250193|V-type proton ATPase subunit a1; K02154 V-type H+-transporting ATPase subunit a (A)	Oxidative phosphorylation (ko00190);; Phagosome (ko04145)	[C]	Energy production and conversion	V-type ATPase 116kDa subunit family	Vacuolar proton ATPase a1 GN=VHA-a1 OS=Arabidopsis thaliana (Mouse-ear cress) PE=1 SV=1	C	Energy production and conversion	PREDICTED: vacuolar proton translocating ATPase 100 kDa subunit [Vitis vinifera]
VIT_18s0001g11240	109	114	63	82	70	17	2.63713	2.77987	1.55308	0.455253	1.22417	0.336975	0.00120709	-1.67792	down	[RTKL]	General function prediction only;; Signal transduction mechanisms;; Transcription;; Replication, recombination and repair	Molecular Function: nucleotide binding (GO:0000166);; Biological Process: cell plate assembly (GO:0000919);; Molecular Function: protein binding (GO:0005515);; Cellular Component: nucleus (GO:0005634);; Biological Process: DNA-dependent DNA replication (GO:0006261);; Biological Process: chromatin silencing (GO:0006342);; Biological Process: protein complex assembly (GO:0006461);; Biological Proce…	--	--	[T]	Signal transduction mechanisms	Protein kinase domain;; Protein tyrosine kinase	Mitogen-activated protein kinase kinase kinase YODA GN=YDA OS=Arabidopsis thaliana (Mouse-ear cress) PE=1 SV=1	T	Signal transduction mechanisms	PREDICTED: uncharacterized protein LOC100257467 [Vitis vinifera]
Grape_newGene_1560	519	516	432	746	240	200	12.1863	11.8572	12.0971	4.33758	4.29018	4.54844	1.49148e-06	-1.42621	down	--	--	Biological Process: defense response (GO:0006952);; Molecular Function: ADP binding (GO:0043531);;	--	--	[T]	Signal transduction mechanisms	NB-ARC domain	Disease resistance RPP13-like protein 4 GN=RPP13L4 OS=Arabidopsis thaliana (Mouse-ear cress) PE=2 SV=2	R	General function prediction only	PREDICTED: disease resistance RPP13-like protein 4 [Vitis vinifera]
VIT_12s0028g00450	404	441	320	655	205	170	16.2951	16.8913	15.1323	6.63133	6.40502	6.43195	4.74921e-05	-1.30286	down	--	--	Cellular Component: mitochondrial inner membrane (GO:0005743);; Biological Process: mitochondrial transport (GO:0006839);; Biological Process: intra-Golgi vesicle-mediated transport (GO:0006891);; Biological Process: metabolic process (GO:0008152);; Cellular Component: membrane (GO:0016020);; Cellular Component: integral component of membrane (GO:0016021);; Cellular Component: Golgi transport com…	--	--	--	--	Mitochondrial carrier protein	ADP,ATP carrier protein OS=Parachlorella kessleri (Green alga) PE=3 SV=1	C	Energy production and conversion	PREDICTED: mitochondrial substrate carrier family protein W [Vitis vinifera]
VIT_06s0004g08170	851	909	756	8255	2515	1809	17.1088	17.6562	18.5737	39.5925	37.1727	32.4313	2.00798e-09	1.14499	up	--	--	Cellular Component: vacuolar membrane (GO:0005774);;	--	--	--	--	KIP1-like protein	Synaptonemal complex protein 2 GN=ZYP1B OS=Arabidopsis thaliana (Mouse-ear cress) PE=2 SV=1	S	Function unknown	unnamed protein product [Vitis vinifera]
VIT_14s0036g00480	142	120	71	117	28	20	4.30813	3.37764	2.48219	0.851463	0.624448	0.533047	8.71755e-05	-2.27098	down	[J]	Translation, ribosomal structure and biogenesis	Molecular Function: RNA binding (GO:0003723);; Molecular Function: RNA-directed DNA polymerase activity (GO:0003964);; Molecular Function: tyrosine-tRNA ligase activity (GO:0004831);; Molecular Function: ATP binding (GO:0005524);; Cellular Component: mitochondrion (GO:0005739);; Biological Process: RNA-dependent DNA replication (GO:0006278);; Biological Process: tyrosyl-tRNA aminoacylation (GO:00…	K01866|0|vvi:100246653|probable tyrosine--tRNA ligase, mitochondrial; K01866 tyrosyl-tRNA synthetase [EC:6.1.1.1] (A)	Aminoacyl-tRNA biosynthesis (ko00970)	[J]	Translation, ribosomal structure and biogenesis	tRNA synthetases class I (W and Y);; S4 domain	--	J	Translation, ribosomal structure and biogenesis	PREDICTED: tyrosyl-tRNA synthetase-like [Vitis vinifera]
VIT_14s0068g02190	1105	1273	1436	19537	7162	5684	22.8912	25.903	35.4831	101.616	115.681	111.073	4.76824e-26	1.9887	up	[P]	Inorganic ion transport and metabolism	Molecular Function: voltage-gated chloride channel activity (GO:0005247);; Cellular Component: nucleus (GO:0005634);; Biological Process: chloride transport (GO:0006821);; Biological Process: iron ion transport (GO:0006826);; Molecular Function: nitrate:proton symporter activity (GO:0009671);; Cellular Component: plant-type vacuole membrane (GO:0009705);; Biological Process: plant-type cell wall …	K05016|0|vvi:100260066|chloride channel ClC4; K05016 chloride channel 7 (A)	--	[P]	Inorganic ion transport and metabolism	Voltage gated chloride channel;; CBS domain	Chloride channel protein CLC-b GN=MYF5.4 OS=Arabidopsis thaliana (Mouse-ear cress) PE=1 SV=1	P	Inorganic ion transport and metabolism	unnamed protein product [Vitis vinifera]
VIT_14s0060g00170	260	288	216	2148	847	931	7.56673	8.30089	7.05144	16.5228	19.155	26.2365	0.000417399	1.40238	up	--	--	--	K14297|6.49598e-22|rcu:RCOM_1314910|transporter, putative; K14297 nuclear pore complex protein Nup98-Nup96 (A)	RNA transport (ko03013)	[YU]	Nuclear structure;; Intracellular trafficking, secretion, and vesicular transport	--	--	UY	Intracellular trafficking, secretion, and vesicular transport;; Nuclear structure	unnamed protein product [Vitis vinifera]
VIT_06s0004g00070	1319	1472	1678	1207	687	1038	74.2255	76.5505	106.713	16.8973	29.7771	54.2419	0.00288455	-1.36651	down	--	--	Molecular Function: structural constituent of cell wall (GO:0005199);; Cellular Component: extracellular region (GO:0005576);; Cellular Component: cytosol (GO:0005829);; Biological Process: syncytium formation (GO:0006949);; Cellular Component: plant-type cell wall (GO:0009505);; Cellular Component: plasmodesma (GO:0009506);; Cellular Component: chloroplast (GO:0009507);; Biological Process: plan…	--	--	--	--	Pollen allergen;; Rare lipoprotein A (RlpA)-like double-psi beta-barrel	Expansin-A10 (Precursor) OS=Arabidopsis thaliana (Mouse-ear cress) PE=2 SV=1	R	General function prediction only	hypothetical protein VITISV_024594 [Vitis vinifera]
VIT_17s0000g00290	959	1057	653	8246	2322	2194	14.3301	15.3658	11.6362	29.0298	25.5337	29.1858	9.01152e-09	1.12842	up	--	--	Molecular Function: alpha-mannosidase activity (GO:0004559);; Cellular Component: vacuolar membrane (GO:0005774);; Biological Process: mannose metabolic process (GO:0006013);; Biological Process: microtubule nucleation (GO:0007020);; Molecular Function: zinc ion binding (GO:0008270);; Cellular Component: plant-type cell wall (GO:0009505);; Biological Process: cysteine biosynthetic process (GO:001…	K01191|0|vvi:100249067|alpha-mannosidase; K01191 alpha-mannosidase [EC:3.2.1.24] (A)	Other glycan degradation (ko00511)	[G]	Carbohydrate transport and metabolism	Glycosyl hydrolases family 38 C-terminal domain;; Glycosyl hydrolases family 38 N-terminal domain;; Alpha mannosidase, middle domain	--	G	Carbohydrate transport and metabolism	PREDICTED: lysosomal alpha-mannosidase [Vitis vinifera]
VIT_14s0081g00720	601	761	704	610	296	425	42.2957	51.9424	60.8913	10.7873	14.9415	27.5276	2.10556e-05	-1.45303	down	--	--	Molecular Function: DNA binding (GO:0003677);; Molecular Function: sequence-specific DNA binding transcription factor activity (GO:0003700);; Molecular Function: protein binding (GO:0005515);; Cellular Component: nucleus (GO:0005634);; Biological Process: regulation of transcription, DNA-templated (GO:0006355);; Biological Process: response to salt stress (GO:0009651);; Biological Process: anthoc…	--	--	--	--	Helix-loop-helix DNA-binding domain	Transcription factor bHLH104 OS=Arabidopsis thaliana (Mouse-ear cress) PE=2 SV=1	K	Transcription	PREDICTED: transcription factor bHLH104-like [Vitis vinifera]
VIT_06s0061g01140	416	446	284	615	203	157	21.448	12.6544	6.32249	2.93799	2.98351	2.86154	2.46621e-05	-1.34491	down	--	--	Molecular Function: signal transducer activity (GO:0004871);; Cellular Component: plasma membrane (GO:0005886);; Biological Process: pattern specification process (GO:0007389);; Biological Process: response to light stimulus (GO:0009416);; Biological Process: response to blue light (GO:0009637);; Biological Process: pollen tube growth (GO:0009860);; Biological Process: flower development (GO:0009…	--	--	--	--	NPH3 family	BTB/POZ domain-containing protein At3g44820 GN=At3g44820 OS=Arabidopsis thaliana (Mouse-ear cress) PE=2 SV=2	R	General function prediction only	PREDICTED: BTB/POZ domain-containing protein At3g44820-like [Vitis vinifera]
VIT_04s0023g00280	890	935	760	1545	571	441	16.2003	19.185	16.9334	6.9765	8.10776	7.55799	4.8527e-06	-1.09388	down	--	--	Cellular Component: mitochondrion (GO:0005739);; Biological Process: fatty acid beta-oxidation (GO:0006635);; Biological Process: protein import into peroxisome matrix (GO:0016558);;	--	--	--	--	--	--	S	Function unknown	unnamed protein product [Vitis vinifera]
VIT_15s0048g01810	487	472	407	640	234	197	17.4485	17.4553	17.6521	6.34148	5.6113	7.08023	1.64994e-06	-1.41563	down	[G]	Carbohydrate transport and metabolism	Cellular Component: mitochondrion (GO:0005739);; Cellular Component: chloroplast (GO:0009507);; Biological Process: chlorophyll catabolic process (GO:0015996);; Molecular Function: kinase activity (GO:0016301);; Biological Process: phosphorylation (GO:0016310);;	--	--	[R]	General function prediction only	Fructosamine kinase;; Phosphotransferase enzyme family	Protein-ribulosamine 3-kinase, chloroplastic (Precursor) GN=At3g61080 OS=Arabidopsis thaliana (Mouse-ear cress) PE=1 SV=2	R	General function prediction only	PREDICTED: protein-ribulosamine 3-kinase, chloroplastic [Vitis vinifera]
VIT_06s0004g05170	25	64	54	680	273	225	0.671889	1.67851	1.7401	4.48841	5.58049	5.55531	1.28386e-06	2.00121	up	[RTKL]	General function prediction only;; Signal transduction mechanisms;; Transcription;; Replication, recombination and repair	Biological Process: MAPK cascade (GO:0000165);; Molecular Function: transmembrane receptor protein serine/threonine kinase activity (GO:0004675);; Molecular Function: cyclin-dependent protein serine/threonine kinase activity (GO:0004693);; Molecular Function: ATP binding (GO:0005524);; Cellular Component: extracellular region (GO:0005576);; Cellular Component: mitochondrion (GO:0005739);; Cellula…	--	--	--	--	Legume lectin domain;; Protein kinase domain;; Protein tyrosine kinase	L-type lectin-domain containing receptor kinase IV.1 (Precursor) GN=F13M22.21 OS=Arabidopsis thaliana (Mouse-ear cress) PE=1 SV=1	T	Signal transduction mechanisms	PREDICTED: L-type lectin-domain containing receptor kinase IV.2 [Vitis vinifera]
VIT_10s0071g00680	296	363	298	591	199	159	10.1028	11.4724	12.4969	4.68309	5.00597	4.89873	0.00104214	-1.12402	down	[O]	Posttranslational modification, protein turnover, chaperones	Molecular Function: calmodulin binding (GO:0005516);; Molecular Function: ATP binding (GO:0005524);; Cellular Component: cell wall (GO:0005618);; Cellular Component: nuclear envelope (GO:0005635);; Cellular Component: nucleoplasm (GO:0005654);; Cellular Component: nucleolus (GO:0005730);; Cellular Component: Golgi apparatus (GO:0005794);; Cellular Component: spindle (GO:0005819);; Cellular Compon…	--	--	[O]	Posttranslational modification, protein turnover, chaperones	ATPase family associated with various cellular activities (AAA)	Cell division control protein 48 homolog B GN=CDC48B OS=Arabidopsis thaliana (Mouse-ear cress) PE=2 SV=1	O	Posttranslational modification, protein turnover, chaperones	unnamed protein product [Vitis vinifera]
VIT_05s0049g00880	513	564	315	10563	2553	2019	20.1748	21.2414	12.5003	238.842	162.89	160	5.59838e-11	2.21188	up	--	--	--	--	--	[K]	Transcription	ASCH domain	--	K	Transcription	unnamed protein product [Vitis vinifera]
VIT_00s0357g00010	458	455	437	865	284	227	293.913	221.767	277.954	111.738	112.332	116.183	0.000326797	-1.10146	down	--	--	--	--	--	--	--	Protein of unknown function (DUF581)	--	S	Function unknown	PREDICTED: uncharacterized protein LOC100853335 [Vitis vinifera]
VIT_00s0371g00060	1985	2070	1965	3716	1488	965	89.1226	88.7958	106.552	39.1286	49.2905	39.4051	2.64116e-07	-1.05744	down	[R]	General function prediction only	Biological Process: defense response to insect (GO:0002213);; Molecular Function: glutamate-cysteine ligase activity (GO:0004357);; Cellular Component: mitochondrion (GO:0005739);; Biological Process: gluconeogenesis (GO:0006094);; Biological Process: glycolytic process (GO:0006096);; Biological Process: glutathione biosynthetic process (GO:0006750);; Biological Process: amino acid transport (GO:…	K00083|0|vvi:100854517|8-hydroxygeraniol dehydrogenase-like; K00083 cinnamyl-alcohol dehydrogenase [EC:1.1.1.195] (A)	Phenylpropanoid biosynthesis (ko00940)	[Q]	Secondary metabolites biosynthesis, transport and catabolism	Alcohol dehydrogenase GroES-like domain;; Zinc-binding dehydrogenase	Probable mannitol dehydrogenase GN=ELI3 OS=Mesembryanthemum crystallinum (Common ice plant) PE=2 SV=1	C	Energy production and conversion	PREDICTED: probable mannitol dehydrogenase-like [Vitis vinifera]
VIT_07s0005g01090	83	94	71	3176	714	800	4.20171	3.54397	4.56195	38.4768	27.4118	36.4063	6.43914e-18	3.04947	up	--	--	--	--	--	--	--	--	--	S	Function unknown	unnamed protein product [Vitis vinifera]
Grape_newGene_2333	86	83	58	66	26	27	3.60143	3.29317	2.91439	0.692849	0.839488	1.07256	0.00111109	-1.90065	down	--	--	--	--	--	--	--	--	--	--	--	hypothetical protein VITISV_009600 [Vitis vinifera]
VIT_11s0016g05530	7452	8815	7848	66265	24895	18281	348.006	360.675	412.367	779.139	878.408	800.184	1.1436e-05	1.09214	up	--	--	Molecular Function: copper ion binding (GO:0005507);; Molecular Function: electron carrier activity (GO:0009055);; Cellular Component: membrane (GO:0016020);; Biological Process: cellular metabolic process (GO:0044237);; Cellular Component: cell part (GO:0044464);; Biological Process: single-organism metabolic process (GO:0044710);;	--	--	--	--	Plastocyanin-like domain	Blue copper protein (Precursor) GN=F5O24.120 OS=Arabidopsis thaliana (Mouse-ear cress) PE=1 SV=2	R	General function prediction only	unnamed protein product [Vitis vinifera]
VIT_17s0000g00820	1182	1242	371	614	64	65	72.1525	68.9512	25.2771	8.75322	2.97065	3.41075	0.00428761	-3.38691	down	--	--	Molecular Function: protein binding (GO:0005515);; Cellular Component: plasma membrane (GO:0005886);; Cellular Component: integral component of plasma membrane (GO:0005887);; Biological Process: calcium ion transport (GO:0006816);; Biological Process: copper ion transport (GO:0006825);; Biological Process: Golgi organization (GO:0007030);; Molecular Function: sucrose transmembrane transporter act…	K15382|8.38852e-168|vvi:100262834|bidirectional sugar transporter SWEET14-like; K15382 solute carrier family 50 (sugar transporter) (A)	--	[R]	General function prediction only	Sugar efflux transporter for intercellular exchange	Bidirectional sugar transporter SWEET14 OS=Oryza sativa subsp. japonica (Rice) PE=2 SV=1	R	General function prediction only	PREDICTED: bidirectional sugar transporter SWEET14-like [Vitis vinifera]
VIT_08s0040g00780	116	151	186	53	87	32	4.37626	5.23381	7.93205	0.505588	2.45623	1.12447	0.00111681	-2.10705	down	[Q]	Secondary metabolites biosynthesis, transport and catabolism	Molecular Function: iron ion binding (GO:0005506);; Cellular Component: mitochondrion (GO:0005739);; Cellular Component: endoplasmic reticulum (GO:0005783);; Cellular Component: plasma membrane (GO:0005886);; Biological Process: terpenoid metabolic process (GO:0006721);; Biological Process: spermidine metabolic process (GO:0008216);; Molecular Function: electron carrier activity (GO:0009055);; Bi…	K09754|0|vvi:100263633|cytochrome P450 98A2; K09754 coumaroylquinate(coumaroylshikimate) 3'-monooxygenase [EC:1.14.13.36] (A)	Phenylpropanoid biosynthesis (ko00940);; Flavonoid biosynthesis (ko00941);; Stilbenoid, diarylheptanoid and gingerol biosynthesis (ko00945)	[Q]	Secondary metabolites biosynthesis, transport and catabolism	Cytochrome P450	Cytochrome P450 98A2 GN=CYP98A2 OS=Glycine max (Soybean) PE=2 SV=1	Q	Secondary metabolites biosynthesis, transport and catabolism	PREDICTED: cytochrome P450 98A2 [Vitis vinifera]
VIT_15s0048g01150	128	129	80	1303	564	488	7.31136	5.84516	4.76338	18.8803	24.233	26.9033	5.80337e-09	1.83442	up	--	--	Molecular Function: core promoter proximal region sequence-specific DNA binding (GO:0000987);; Molecular Function: core promoter binding (GO:0001047);; Molecular Function: sequence-specific DNA binding transcription factor activity (GO:0003700);; Molecular Function: protein binding (GO:0005515);; Cellular Component: nucleus (GO:0005634);; Biological Process: regulation of transcription, DNA-templ…	--	--	--	--	TCP family transcription factor	Transcription factor TCP9 GN=TCP9 OS=Arabidopsis thaliana (Mouse-ear cress) PE=2 SV=1	K	Transcription	PREDICTED: transcription factor TCP9-like [Vitis vinifera]
VIT_00s0438g00020	6	5	17	241	64	38	0.558182	0.427	1.82109	5.12513	4.19467	3.05311	0.000320718	2.255	up	[C]	Energy production and conversion	Molecular Function: ATP binding (GO:0005524);; Cellular Component: mitochondrial proton-transporting ATP synthase complex (GO:0005753);; Molecular Function: lipid binding (GO:0008289);; Molecular Function: hydrogen ion transmembrane transporter activity (GO:0015078);; Biological Process: ATP synthesis coupled proton transport (GO:0015986);; Biological Process: ATP hydrolysis coupled proton transp…	K02128|1.17222e-27|vvi:7498539|atp9, ViviM_p124; ATPase subunit 9; K02128 F-type H+-transporting ATPase subunit c (A)	Oxidative phosphorylation (ko00190)	--	--	ATP synthase subunit C	ATP synthase subunit 9, mitochondrial GN=ATP9 OS=Malus domestica (Apple) PE=3 SV=1	C	Energy production and conversion	ATPase subunit 9 [Vitis vinifera]
VIT_11s0016g02960	410	498	293	540	254	237	11.2121	13.6659	9.8666	3.59657	5.4608	6.21251	3.82448e-05	-1.13744	down	--	--	Biological Process: microtubule cytoskeleton organization (GO:0000226);; Biological Process: cytokinesis by cell plate formation (GO:0000911);; Cellular Component: extracellular region (GO:0005576);; Cellular Component: endoplasmic reticulum (GO:0005783);; Biological Process: carbohydrate metabolic process (GO:0005975);; Biological Process: DNA methylation (GO:0006306);; Biological Process: methy…	--	--	--	--	Glycosyl hydrolases family 17;; X8 domain	Glucan endo-1,3-beta-glucosidase 13 (Precursor) GN=At5g56590 OS=Arabidopsis thaliana (Mouse-ear cress) PE=1 SV=1	R	General function prediction only	PREDICTED: glucan endo-1,3-beta-glucosidase 13 [Vitis vinifera]
VIT_09s0018g00520	472	477	305	256	108	103	58.8491	50.3205	40.9964	7.80515	9.93884	11.8014	1.96134e-14	-2.38356	down	--	--	Molecular Function: copper ion binding (GO:0005507);; Cellular Component: vacuole (GO:0005773);; Biological Process: acetyl-CoA metabolic process (GO:0006084);; Molecular Function: electron carrier activity (GO:0009055);; Cellular Component: cytoplasmic membrane-bounded vesicle (GO:0016023);; Biological Process: sterol biosynthetic process (GO:0016126);; Biological Process: brassinosteroid biosyn…	--	--	--	--	Plastocyanin-like domain	Lamin-like protein (Precursor) GN=At5g15350 OS=Arabidopsis thaliana (Mouse-ear cress) PE=1 SV=1	R	General function prediction only	PREDICTED: lamin-like protein [Vitis vinifera]
VIT_02s0109g00260	337	360	280	682	197	174	14.0604	13.7291	13.2427	6.79579	5.66401	6.38824	0.00274758	-1.03944	down	--	--	Biological Process: embryo sac egg cell differentiation (GO:0009560);;	--	--	--	--	Domain of unknown function (DUF4539)	--	S	Function unknown	PREDICTED: uncharacterized protein LOC100256164 [Vitis vinifera]
VIT_07s0031g02050	15	19	8	308	125	124	1.39418	1.53444	0.893251	6.85768	8.4852	10.4148	1.73654e-06	2.78396	up	[J]	Translation, ribosomal structure and biogenesis	Molecular Function: structural constituent of ribosome (GO:0003735);; Cellular Component: cell wall (GO:0005618);; Cellular Component: nucleolus (GO:0005730);; Cellular Component: vacuole (GO:0005773);; Cellular Component: plasma membrane (GO:0005886);; Biological Process: translation (GO:0006412);; Cellular Component: cytosolic large ribosomal subunit (GO:0022625);;	K02925|5.52468e-55|vvi:100252605|	Ribosome (ko03010)	[J]	Translation, ribosomal structure and biogenesis	Ribosomal protein L3;; Ribosomal protein L11, RNA binding domain	60S ribosomal protein L3 GN=RPL3 OS=Oryza sativa subsp. japonica (Rice) PE=2 SV=2	J	Translation, ribosomal structure and biogenesis	hypothetical protein VITISV_002661 [Vitis vinifera]
VIT_01s0011g03110	321	354	318	141	153	62	15.0283	15.0022	17.2117	1.59357	5.25864	2.63732	1.38571e-12	-2.27708	down	--	--	Molecular Function: DNA binding (GO:0003677);; Molecular Function: chromatin binding (GO:0003682);; Molecular Function: sequence-specific DNA binding transcription factor activity (GO:0003700);; Molecular Function: protein binding (GO:0005515);; Cellular Component: nucleus (GO:0005634);; Biological Process: chloroplast organization (GO:0009658);; Biological Process: cytokinin-activated signaling …	--	--	--	--	Myb-like DNA-binding domain	Two-component response regulator ARR2 OS=Arabidopsis thaliana (Mouse-ear cress) PE=1 SV=1	K	Transcription	unnamed protein product [Vitis vinifera]
VIT_09s0002g02320	4	9	16	215	82	88	0.117279	0.231563	0.533222	1.4885	1.75732	2.3218	1.94962e-05	2.68314	up	[G]	Carbohydrate transport and metabolism	Biological Process: respiratory burst involved in defense response (GO:0002679);; Molecular Function: beta-fructofuranosidase activity (GO:0004564);; Molecular Function: sucrose alpha-glucosidase activity (GO:0004575);; Cellular Component: extracellular region (GO:0005576);; Cellular Component: cell wall (GO:0005618);; Cellular Component: plasma membrane (GO:0005886);; Biological Process: carbohy…	K01193|0|vvi:100232951|CWINV; cell wall apoplastic invertase; K01193 beta-fructofuranosidase [EC:3.2.1.26] (A)	Galactose metabolism (ko00052);; Starch and sucrose metabolism (ko00500)	[G]	Carbohydrate transport and metabolism	Glycosyl hydrolases family 32 N-terminal domain;; Glycosyl hydrolases family 32 C terminal	Beta-fructofuranosidase, insoluble isoenzyme CWINV1 (Precursor) GN=MMM17.26 OS=Arabidopsis thaliana (Mouse-ear cress) PE=1 SV=1	G	Carbohydrate transport and metabolism	unnamed protein product [Vitis vinifera]
VIT_10s0003g00180	408	457	460	546	243	163	11.7848	12.6469	15.7547	3.73422	5.20439	4.38648	3.44084e-07	-1.52373	down	--	--	Cellular Component: mitochondrion (GO:0005739);;	--	--	--	--	Stress-induced protein Di19, C-terminal;; Drought induced 19 protein (Di19), zinc-binding	Protein DEHYDRATION-INDUCED 19 homolog 4 OS=Oryza sativa subsp. japonica (Rice) PE=2 SV=1	S	Function unknown	PREDICTED: protein DEHYDRATION-INDUCED 19-like [Vitis vinifera]
VIT_03s0063g01880	13	15	3	126	97	54	0.277153	0.297796	0.0551098	0.632899	1.53128	1.00867	0.00738055	2.36146	up	[I]	Lipid transport and metabolism	Biological Process: long-chain fatty acid metabolic process (GO:0001676);; Biological Process: defense response to insect (GO:0002213);; Molecular Function: long-chain fatty acid-CoA ligase activity (GO:0004467);; Cellular Component: nucleus (GO:0005634);; Cellular Component: peroxisome (GO:0005777);; Cellular Component: endoplasmic reticulum (GO:0005783);; Cellular Component: Golgi apparatus (GO…	K01897|0|vvi:100257137|long chain acyl-CoA synthetase 2; K01897 long-chain acyl-CoA synthetase [EC:6.2.1.3] (A)	Fatty acid biosynthesis (ko00061);; Fatty acid degradation (ko00071);; Fatty acid metabolism (ko01212);; Peroxisome (ko04146)	[I]	Lipid transport and metabolism	AMP-binding enzyme	Long chain acyl-CoA synthetase 2 GN=F13F21.14 OS=Arabidopsis thaliana (Mouse-ear cress) PE=2 SV=1	I	Lipid transport and metabolism	PREDICTED: long chain acyl-CoA synthetase 2 [Vitis vinifera]
VIT_14s0006g01580	481	527	911	11558	4127	4165	155.459	134.928	298.258	836.279	915.411	1165.02	3.44117e-14	2.29427	up	--	--	--	--	--	--	--	--	--	S	Function unknown	PREDICTED: uncharacterized protein LOC100246645 [Vitis vinifera]
VIT_02s0154g00250	585	695	319	698	267	168	11.0182	12.4208	7.49288	3.06691	3.69185	2.78674	0.000606411	-1.57671	down	--	--	Biological Process: MAPK cascade (GO:0000165);; Cellular Component: nucleus (GO:0005634);; Biological Process: protein targeting to membrane (GO:0006612);; Biological Process: signal transduction (GO:0007165);; Molecular Function: oxysterol binding (GO:0008142);; Biological Process: steroid metabolic process (GO:0008202);; Biological Process: response to cold (GO:0009409);; Biological Process: re…	--	--	[I]	Lipid transport and metabolism	Oxysterol-binding protein	Oxysterol-binding protein-related protein 2A GN=ORP2A OS=Arabidopsis thaliana (Mouse-ear cress) PE=2 SV=1	T	Signal transduction mechanisms	unnamed protein product [Vitis vinifera]
VIT_09s0002g08340	4	14	2	154	71	41	0.111113	1.06387	0.0866959	2.60302	3.08813	2.17966	0.000146045	2.76157	up	--	--	Molecular Function: magnesium ion binding (GO:0000287);; Molecular Function: ATP binding (GO:0005524);; Molecular Function: electron carrier activity (GO:0009055);; Cellular Component: photosystem I (GO:0009522);; Cellular Component: chloroplast thylakoid membrane (GO:0009535);; Biological Process: photosynthesis (GO:0015979);; Cellular Component: integral component of membrane (GO:0016021);; Mol…	K02690|4.74507e-33|rcu:RCOM_2029740|hypothetical protein; K02690 photosystem I P700 chlorophyll a apoprotein A2 (A)	Photosynthesis (ko00195)	--	--	Photosystem I psaA/psaB protein;; Photosystem I psaA/psaB protein	Photosystem I P700 chlorophyll a apoprotein A2 GN=psaB OS=Vitis vinifera (Grape) PE=3 SV=1	S	Function unknown	hypothetical protein VITISV_033139 [Vitis vinifera]
VIT_12s0134g00630	19	37	17	1	0	0	1.69463	2.96524	1.66541	0.0205707	0	0	2.77614e-09	-8.18137	down	--	--	Molecular Function: O-acyltransferase activity (GO:0008374);; Biological Process: flavonoid biosynthetic process (GO:0009813);; Biological Process: cellular process (GO:0009987);; Molecular Function: transferase activity, transferring acyl groups other than amino-acyl groups (GO:0016747);; Molecular Function: anthocyanin 6''-O-malonyltransferase activity (GO:0033809);; Molecular Function: anthocy…	--	--	--	--	Transferase family	Anthocyanin 5-aromatic acyltransferase OS=Gentiana triflora (Clustered gentian) PE=1 SV=1	R	General function prediction only	hypothetical protein VITISV_039456 [Vitis vinifera]
[truncated: 1,684 more rows]

## Sheet: VT 50DPA_vs_FS 50DPA Annotation
#ID	T13_Count	T14_Count	T15_Count	T19_Count	T20_Count	T21_Count	T13_FPKM	T14_FPKM	T15_FPKM	T19_FPKM	T20_FPKM	T21_FPKM	FDR	log2FC	regulated	COG_class	COG_class_annotation	GO_annotation	KEGG_annotation	KEGG_pathway_annotation	KOG_class	KOG_class_annotation	Pfam_annotation	Swiss-Prot_annotation	eggNOG_class	eggNOG_class_annotation	NR_annotation
[truncated: 1,998 more rows]

[truncated: 2 more sheets: VT 60DPA_vs_FS 60DPA Annotation, VT 80DPA_vs_FS 80DPA Annotation]
